# Supplementary material for: Biological Systems of Vitamin K: A Plasma Nutriproteomics Study of Subclinical Vitamin K Deficiency in 500 Nepalese Children
Source: OMICS. 2016 Apr 1;20(4):214–23. doi: 10.1089/omi.2015.0178 (PMC4840917; doi:10.1089/omi.2015.0178)
Supplement: Supplemental data [file Supp_Table1.xlsx]

## Sheet: LeeSupplementaryTable1
Supplementary Table S1. Plasma PIVKA-II concentration and relative abundance of proteins
ID	Mass_Spec_ID	log2.PIVKA	gi4503635	gi166362713	gi54112390	gi4504165	gi4504351	gi17921989	gi4557395	gi221316695	gi21071030	gi7382460	gi4504347	gi50513243	gi4557014	gi52487191	gi32189392	gi4506765	gi4885413	gi5453914	gi48762920	gi29029552	gi13899338	gi22749189	gi73858566	gi4826762	gi40549451	gi88702793	gi188595687
1	1	3.70277	0.049	-0.154143	NA	0.188143	NA	NA	2.26343	NA	0.00914286	0.209571	3.12671	NA	1.62771	NA	1.70214	0.933429	NA	-0.121286	0.0205714	NA	NA	NA	0.171571	NA	0.0882857	0.192429	3.264
2	1	2.14437	0.137	-0.0621429	NA	-0.173857	NA	NA	-0.255571	NA	0.160143	-0.641429	-0.724286	NA	0.0787143	NA	-0.236857	-0.0695714	NA	-0.0882857	-0.0184286	NA	NA	NA	0.181571	NA	-0.273714	-0.413571	-0.211
3	1	1.20351	-0.061	0.0698571	NA	0.0171429	NA	NA	-0.316571	NA	0.0121429	0.193571	-0.430286	NA	-0.204286	NA	-0.146857	-0.183571	NA	0.285714	0.180571	NA	NA	NA	-0.280429	NA	0.329286	0.121429	-0.494
4	1	0.495695	-0.119	0.174857	NA	0.0491429	NA	NA	-0.650571	NA	0.0871429	0.337571	-0.413286	NA	-0.262286	NA	-0.236857	-0.504571	NA	-0.159286	-0.288429	NA	NA	NA	-0.0644286	NA	-0.309714	-0.100571	-0.362
5	1	1.54251	-0.026	0.00685714	NA	0.0711429	NA	NA	-0.0995714	NA	-0.160857	-0.409429	-0.351286	NA	-0.637286	NA	-0.384857	0.280429	NA	-0.161286	0.0445714	NA	NA	NA	0.0575714	NA	-0.0457143	0.136429	-0.846
6	1	1.26544	0.042	-0.0781429	NA	-0.226857	NA	NA	-0.815571	NA	-0.0838571	0.213571	-0.949286	NA	-0.694286	NA	-0.684857	-0.539571	NA	0.190714	-0.0684286	NA	NA	NA	-0.0624286	NA	0.0262857	-0.0935714	-1.052
7	1	-0.187707	-0.022	0.0428571	NA	0.0751429	NA	NA	-0.125571	NA	-0.0238571	0.0965714	-0.258286	NA	0.0917143	NA	-0.0118571	0.0834286	NA	0.0537143	0.129571	NA	NA	NA	-0.00342857	NA	0.185286	0.157429	-0.299
8	2	1.2558	0.0382857	-0.107714	0.0512857	0.11	NA	-0.331286	NA	0.239857	0.248286	0.275429	NA	NA	NA	NA	-0.244143	NA	NA	-0.0385714	0.0151429	0.433143	NA	NA	-0.0171429	NA	-0.999714	-0.0822857	NA
9	2	1.75446	0.0252857	0.230286	0.258286	0.187	NA	-0.0732857	NA	-0.341143	0.00328571	-0.00457143	NA	NA	NA	NA	-0.0371429	NA	NA	0.00742857	0.0641429	-0.602857	NA	NA	0.0748571	NA	0.122286	0.106714	NA
10	2	1.50284	-0.0607143	-0.170714	-0.250714	-0.007	NA	0.634714	NA	-0.239143	0.0422857	-0.761571	NA	NA	NA	NA	0.523857	NA	NA	-0.262571	0.266143	0.471143	NA	NA	0.0168571	NA	-0.422714	-0.0282857	NA
11	2	1.51349	0.122286	0.197286	0.0682857	0.054	NA	-0.440286	NA	0.0818571	0.0382857	0.199429	NA	NA	NA	NA	0.248857	NA	NA	0.223429	0.219143	0.130143	NA	NA	-0.135143	NA	0.405286	0.0427143	NA
12	2	1.56316	0.0882857	-0.137714	0.220286	0.041	NA	0.0797143	NA	0.214857	-0.00871429	-0.145571	NA	NA	NA	NA	0.413857	NA	NA	0.0164286	-0.0608571	-0.145857	NA	NA	0.0988571	NA	0.0612857	-0.0262857	NA
13	2	1.3978	-0.131714	-0.186714	-0.201714	-0.409	NA	0.220714	NA	-0.114143	-0.110714	0.611429	NA	NA	NA	NA	-0.499143	NA	NA	0.0444286	-0.218857	0.119143	NA	NA	0.122857	NA	0.0672857	-0.0202857	NA
14	2	1.18903	-0.0817143	0.175286	-0.145714	0.024	NA	-0.0902857	NA	0.157857	-0.212714	-0.174571	NA	NA	NA	NA	-0.406143	NA	NA	0.00942857	-0.284857	-0.404857	NA	NA	-0.161143	NA	0.766286	0.00771429	NA
15	3	0.0894982	0.243429	-0.0617143	NA	0.0921429	NA	NA	0.000428571	0.258857	0.0957143	0.184714	-0.150571	-0.0598571	NA	NA	-0.0944286	NA	NA	-0.101857	-0.207	-0.0354286	NA	-0.0401429	-0.0468571	NA	-0.249571	-0.104714	NA
16	3	1.03492	0.0414286	-0.0497143	NA	-0.179857	NA	NA	0.142429	0.151857	-0.197286	-0.136286	0.120429	-0.344857	NA	NA	0.189571	NA	NA	0.0631429	-0.021	0.0745714	NA	0.278857	0.258143	NA	0.0594286	-0.159714	NA
17	3	1.36513	-0.0275714	0.0972857	NA	0.0931429	NA	NA	-0.189571	-0.483143	-0.153286	-0.0472857	-0.0405714	-0.0238571	NA	NA	-0.164429	NA	NA	-0.0458571	-0.108	-0.144429	NA	-0.0811429	-0.0668571	NA	0.0524286	0.190286	NA
18	3	1.11103	-0.126571	0.00328571	NA	0.00614286	NA	NA	0.0514286	0.158857	-0.0482857	0.466714	0.247429	-0.0278571	NA	NA	0.186571	NA	NA	-0.0458571	0.023	0.858571	NA	-0.375143	-0.208857	NA	0.0684286	0.127286	NA
19	3	1.79867	-0.0705714	-0.0597143	NA	-0.0108571	NA	NA	0.00542857	-0.0871429	0.141714	0.136714	-0.386571	0.317143	NA	NA	-0.181429	NA	NA	0.125143	0.147	-0.285429	NA	0.123857	0.0671429	NA	0.0454286	0.210286	NA
20	3	-0.795859	0.00142857	0.0372857	NA	-0.0118571	NA	NA	0.100429	-0.129143	0.148714	0.213714	0.274429	0.121143	NA	NA	0.172571	NA	NA	0.0721429	0.266	-0.316429	NA	-0.120143	-0.0788571	NA	0.0354286	-0.181714	NA
21	3	NA	-0.0615714	0.0332857	NA	0.0111429	NA	NA	-0.110571	0.129857	0.0127143	-0.818286	-0.0645714	0.0181429	NA	NA	-0.108429	NA	NA	-0.0668571	-0.1	-0.151429	NA	0.213857	0.0761429	NA	-0.0115714	-0.0817143	NA
22	4	NA	-0.0527143	-0.23	0.14	0.119429	NA	0.0472857	0.345571	-0.0327143	-0.0241429	0.210857	0.491571	-0.0457143	0.0644286	NA	0.636	NA	NA	0.0611429	-0.0971429	NA	NA	0.0761429	0.106143	NA	0.0794286	-0.115571	NA
23	4	0.395063	-0.112714	-0.044	-0.147	0.0144286	NA	-0.124714	-0.172429	-0.0347143	0.0548571	0.301857	-0.196429	-0.275714	0.0514286	NA	-0.265	NA	NA	-0.0248571	0.0678571	NA	NA	-0.0558571	-0.0178571	NA	-0.110571	0.00242857	NA
24	4	1.22836	0.247286	-0.12	0.046	0.182429	NA	-0.218714	-0.0814286	0.156286	0.0588571	-0.00614286	-0.0394286	-0.204714	0.0664286	NA	-0.006	NA	NA	-0.254857	0.0258571	NA	NA	0.0551429	0.0931429	NA	-0.0525714	-0.0985714	NA
25	4	1.14926	0.0762857	0.326	-0.182	-0.665571	NA	-0.0877143	-0.353429	0.0892857	-0.232143	-0.273143	-0.320429	0.458286	-0.509571	NA	-0.603	NA	NA	0.0211429	-0.0981429	NA	NA	-0.123857	-0.0898571	NA	-0.173571	0.334429	NA
26	4	-1.56064	0.114286	0.249	0.122	0.172429	NA	-1.03771	-0.314429	0.131286	0.134857	-0.463143	-0.135429	0.281286	-0.170571	NA	-0.224	NA	NA	0.286143	0.0348571	NA	NA	0.347143	0.353143	NA	0.171429	-0.108571	NA
27	4	0.740712	-0.0887143	-0.058	0.186	0.266429	NA	0.465286	0.472571	-0.129714	0.138857	-0.264143	-0.0604286	-0.0247143	0.0454286	NA	-0.038	NA	NA	-0.192857	-0.0111429	NA	NA	0.00614286	-0.0688571	NA	-0.0685714	0.100429	NA
28	4	NA	-0.183714	-0.123	-0.165	-0.0895714	NA	0.956286	0.103571	-0.179714	-0.131143	0.493857	0.260571	-0.188714	0.452429	NA	0.5	NA	NA	0.104143	0.0778571	NA	NA	-0.304857	-0.375857	NA	0.154429	-0.114571	NA
29	5	0.695994	0.0354286	-0.272857	NA	-0.172857	NA	NA	0.614571	0.0344286	0.0322857	NA	NA	-0.656143	0.592571	NA	0.484429	NA	NA	-0.163143	-0.175857	0.259143	NA	NA	0.244429	NA	NA	-0.195286	0.975429
30	5	-0.795859	0.000428571	0.336143	NA	0.00214286	NA	NA	0.749571	0.100429	-0.0437143	NA	NA	0.377857	0.555571	NA	0.614429	NA	NA	-0.0221429	0.130143	-0.930857	NA	NA	0.0134286	NA	NA	0.0437143	0.508429
31	5	-0.123434	-0.00757143	-0.163857	NA	0.140143	NA	NA	-0.0274286	-0.111571	0.0122857	NA	NA	0.0218571	-0.0934286	NA	-0.306571	NA	NA	-0.0851429	0.324143	0.270143	NA	NA	-0.282571	NA	NA	-0.159286	-0.350571
32	5	1.07587	0.115429	-0.199857	NA	0.0271429	NA	NA	0.239571	-0.103571	-0.0407143	NA	NA	-0.202143	0.183571	NA	0.274429	NA	NA	-0.548143	-0.0508571	-0.0498571	NA	NA	0.142429	NA	NA	-0.368286	0.100429
33	5	1.80281	0.00842857	0.0261429	NA	0.253143	NA	NA	-0.422429	-0.0525714	0.116286	NA	NA	0.191857	-0.638429	NA	-0.336571	NA	NA	-0.00314286	0.111143	0.00714286	NA	NA	-0.163571	NA	NA	0.149714	-0.463571
34	5	0.424385	-0.143571	0.403143	NA	0.0921429	NA	NA	-0.393429	0.154429	-0.0617143	NA	NA	0.201857	-0.0854286	NA	-0.0975714	NA	NA	0.452857	-0.00685714	0.586143	NA	NA	-0.0625714	NA	NA	0.0787143	-0.244571
35	5	-0.550043	-0.00857143	-0.128857	NA	-0.341857	NA	NA	-0.760429	-0.0215714	-0.0147143	NA	NA	0.0648571	-0.514429	NA	-0.632571	NA	NA	0.368857	-0.331857	-0.141857	NA	NA	0.108429	NA	NA	0.450714	-0.525571
36	6	0.347099	0.00185714	-0.0875714	NA	-0.116714	-0.657857	-0.116714	-0.0315714	-0.0627143	-0.154143	-0.155571	-0.546	-0.0184286	0.173857	NA	0.43	NA	NA	-0.187286	0.0224286	NA	NA	NA	0.0892857	NA	-0.279286	-0.058	0.00571429
37	6	0.126973	-0.0781429	0.137429	NA	0.0842857	-0.607857	-0.0247143	-0.672571	0.194286	0.0708571	-0.147571	-0.523	0.613571	-0.489143	NA	-0.981	NA	NA	0.113714	0.176429	NA	NA	NA	-0.194714	NA	-0.0472857	0.025	-0.104286
38	6	0.604071	0.0368571	0.129429	NA	0.0902857	-0.448857	-0.190714	-0.482571	0.295286	0.296857	0.0174286	-0.299	-0.292429	-0.446143	NA	-0.089	NA	NA	-0.0132857	-0.111571	NA	NA	NA	0.217286	NA	0.641714	0.045	0.373714
39	6	NA	-0.0821429	-0.278571	NA	-0.00971429	-0.344857	0.0902857	-0.509571	-0.0377143	-0.101143	-0.181571	-0.369	0.379571	-0.447143	NA	-0.43	NA	NA	-0.0582857	-0.217571	NA	NA	NA	-0.134714	NA	0.130714	-0.139	0.368714
40	6	1.09221	0.00485714	-0.0995714	NA	0.140286	3.80814	0.119286	1.27543	-0.139714	-0.0741429	0.0204286	3.166	-0.0204286	1.07186	NA	1.68	NA	NA	-0.0572857	0.264429	NA	NA	NA	-0.0117143	NA	-0.0552857	-0.015	5.26671
41	6	0.538041	0.155857	0.508429	NA	-0.00971429	-1.37286	0.0942857	0.621429	0.200286	-0.0161429	0.474429	-1.081	-0.00842857	-0.0291429	NA	0.492	NA	NA	0.225714	0.0844286	NA	NA	NA	0.0122857	NA	-0.146286	0.267	-5.61629
42	6	-1.17137	-0.0391429	-0.309571	NA	-0.178714	-0.375857	0.0282857	-0.200571	-0.449714	-0.0221429	-0.0275714	-0.348	-0.653429	0.165857	NA	-1.102	NA	NA	-0.0232857	-0.218571	NA	NA	NA	0.0222857	NA	-0.244286	-0.125	-0.294286
43	7	-0.212568	0.130143	-0.160714	NA	-0.273714	NA	0.119	0.474286	-0.351143	0.0952857	-0.0544286	0.243714	-0.207	0.56	NA	0.549857	NA	NA	0.115429	0.0197143	NA	NA	0.243286	0.0788571	NA	-0.283286	-0.124571	NA
44	7	1.99567	-0.0158571	-0.0147143	NA	-0.103714	NA	-0.832	-0.538714	-0.365143	0.0752857	-0.237429	-0.291286	0.046	-0.841	NA	-0.612143	NA	NA	0.0784286	0.0237143	NA	NA	0.189286	0.110857	NA	-0.189286	-0.0225714	NA
45	7	-1.76121	-0.0668571	0.00228571	NA	-0.0637143	NA	0.136	-0.218714	0.0478571	-0.356714	0.302571	-0.0852857	0.208	-0.243	NA	-0.261143	NA	NA	0.194429	-0.180286	NA	NA	-0.195714	-0.150143	NA	-0.0462857	0.0434286	NA
46	7	0.432959	0.174143	0.0812857	NA	0.0582857	NA	0.46	0.619286	-0.00214286	0.380286	-0.136429	0.623714	0.035	0.868	NA	0.775857	NA	NA	-0.0735714	0.107714	NA	NA	-0.202714	-0.108143	NA	0.213714	-0.0565714	NA
47	7	0.23634	-0.0248571	-0.184714	NA	-0.0317143	NA	-0.676	0.315286	0.0518571	-0.00271429	0.321571	0.195714	0.223	0.195	NA	0.589857	NA	NA	0.0634286	0.165714	NA	NA	0.298286	0.198857	NA	0.103714	0.0414286	NA
48	7	0.138814	-0.0908571	-0.0847143	NA	0.402286	NA	-0.43	-0.291714	0.0968571	-0.108714	-0.169429	-0.243286	-0.32	-0.241	NA	-0.391143	NA	NA	-0.277571	-0.106286	NA	NA	-0.149714	-0.0441429	NA	0.134714	-0.0345714	NA
49	7	0.648005	-0.105857	0.361286	NA	0.0122857	NA	1.223	-0.359714	0.521857	-0.0827143	-0.0264286	-0.443286	0.015	-0.298	NA	-0.651143	NA	NA	-0.100571	-0.0302857	NA	NA	-0.182714	-0.0861429	NA	0.0667143	0.153429	NA
50	8	0.676267	-0.139	0.122143	NA	0.119714	NA	NA	0.297714	-0.249	0.126143	-0.205286	0.900714	NA	NA	NA	0.709286	NA	NA	-0.406	0.116857	NA	-0.463143	-0.261143	-0.253286	NA	0.128	0.162143	NA
51	8	0.682573	0.055	-0.149857	NA	-0.0772857	NA	NA	-0.0622857	-0.383	-0.0418571	0.0627143	-0.0182857	NA	NA	NA	-0.270714	NA	NA	0.055	-0.00714286	NA	0.00185714	0.228857	0.232714	NA	-0.061	-0.0588571	NA
52	8	1.16607	0.078	-0.131857	NA	-0.126286	NA	NA	0.241714	-0.284	0.0281429	0.117714	0.0657143	NA	NA	NA	0.352286	NA	NA	-0.108	0.173857	NA	2.02386	-0.0131429	-0.101286	NA	-0.568	-0.241857	NA
53	8	0.623867	-0.01	0.136143	NA	-0.183286	NA	NA	0.196714	0.277	-0.0328571	0.100714	-0.0112857	NA	NA	NA	-0.0387143	NA	NA	-0.027	-0.302143	NA	-0.175143	-0.0411429	-0.0412857	NA	-0.17	-0.103857	NA
54	8	-0.646112	0.156	-0.252857	NA	0.00371429	NA	NA	0.206714	-0.357	-0.111857	-0.262286	0.212714	NA	NA	NA	-0.0537143	NA	NA	0.26	0.0208571	NA	-0.242143	0.203857	0.241714	NA	0.11	-0.0168571	NA
55	8	-1.17137	-0.063	0.144143	NA	0.0457143	NA	NA	-0.0342857	-0.202	0.0491429	0.214714	-0.249286	NA	NA	NA	-0.0957143	NA	NA	0.09	0.0728571	NA	-0.364143	-0.0511429	0.00771429	NA	0.157	-0.0128571	NA
56	8	-0.0724828	-0.077	0.132143	NA	0.217714	NA	NA	-0.846286	1.198	-0.0168571	-0.0282857	-0.900286	NA	NA	NA	-0.602714	NA	NA	0.136	-0.0751429	NA	-0.781143	-0.0661429	-0.0862857	NA	0.404	0.272143	NA
57	9	-0.926865	-0.0285714	-0.00457143	NA	0.122857	NA	NA	0.00542857	-0.296143	-0.0151429	0.242571	0.192	NA	-0.111286	NA	-0.576571	NA	NA	-0.152429	0.127143	NA	NA	NA	-0.471286	NA	-0.216429	0.211429	NA
58	9	-0.597278	0.189429	0.0324286	NA	0.103857	NA	NA	-0.369571	0.0878571	-0.172143	0.268571	-0.579	NA	-0.138286	NA	0.00942857	NA	NA	0.0345714	0.0221429	NA	NA	NA	-0.0692857	NA	-0.120429	0.0764286	NA
59	9	-0.657445	0.0854286	-0.209571	NA	-0.201143	NA	NA	0.0454286	0.334857	0.127857	-0.501429	-0.135	NA	0.116714	NA	-0.133571	NA	NA	-0.662429	-0.139857	NA	NA	NA	0.297714	NA	-0.514429	-0.152571	NA
60	9	0.906121	-0.0195714	-0.00257143	NA	0.135857	NA	NA	-0.497571	-0.0531429	0.0798571	-0.0404286	-0.527	NA	-0.512286	NA	-0.411571	NA	NA	0.314571	0.141143	NA	NA	NA	-0.0622857	NA	0.581571	0.0544286	NA
61	9	-0.0144996	0.0544286	-0.181571	NA	-0.179143	NA	NA	0.0744286	0.120857	-0.0431429	0.297571	-0.048	NA	-0.0202857	NA	0.193429	NA	NA	-0.0224286	-0.0678571	NA	NA	NA	0.0257143	NA	-0.0194286	-0.182571	NA
62	9	0.466758	-0.120571	0.112429	NA	0.0178571	NA	NA	1.41643	-0.135143	0.00585714	-0.0964286	1.643	NA	1.17771	NA	1.48043	NA	NA	0.308571	0.00914286	NA	NA	NA	0.248714	NA	0.175571	0.00442857	NA
63	9	NA	-0.160571	0.253429	NA	-0.000142857	NA	NA	-0.674571	-0.0591429	0.0168571	-0.170429	-0.546	NA	-0.512286	NA	-0.561571	NA	NA	0.179571	-0.0918571	NA	NA	NA	0.0307143	NA	0.113571	-0.0115714	NA
64	10	1.03069	0.119857	0.164429	-0.0211429	-0.766714	NA	0.0335714	0.0361429	-0.360143	0.0471429	-0.0912857	-0.133	0.156143	0.08	1.34486	0.205714	NA	NA	-0.0422857	0.0882857	NA	NA	0.240714	0.289429	NA	-0.0482857	0.008	NA
65	10	-2.81604	0.0198571	-0.254571	-0.296143	-0.234714	NA	0.0245714	-0.0768571	-0.123143	-0.106857	0.151714	0.021	-0.298857	-0.155	-0.405143	-0.284286	NA	NA	0.229714	-0.0677143	NA	NA	0.309714	0.220429	NA	0.0707143	0.06	NA
66	10	-2.02327	-0.138143	0.281429	0.158857	0.254286	NA	0.317571	-0.431857	0.0208571	0.109143	-0.184286	-0.541	0.215143	-0.242	-0.00614286	-0.541286	NA	NA	0.237714	0.185286	NA	NA	-0.136286	-0.102571	NA	0.0827143	0.112	NA
67	10	0.973795	0.131857	-0.0565714	-0.335143	0.0262857	NA	-0.140429	0.0591429	0.658857	-0.185857	0.00471429	0.135	0.386143	0.181	-0.214143	0.219714	NA	NA	-0.0842857	-0.237714	NA	NA	0.181714	0.109429	NA	0.364714	-0.149	NA
68	72	1.31846	-0.00214286	-0.192714	-0.301571	0.118714	-0.939714	0.157714	-0.112286	0.0722857	-0.0945714	-0.160143	-1.42214	-0.0617143	0.137143	NA	0.0395714	NA	NA	-0.104286	-0.105143	NA	NA	-0.125857	-0.124	-1.71271	0.148857	-0.123	NA
69	10	1.52857	-0.107143	-0.0105714	0.138857	0.303286	NA	-0.0514286	-0.133857	-0.259143	0.0201429	-0.460286	0.098	-0.487857	0.074	-0.231143	-0.556286	NA	NA	0.195714	0.185286	NA	NA	0.149714	-0.0155714	NA	-0.0122857	-0.154	NA
70	10	0.00575927	0.00585714	-0.101571	0.102857	0.340286	NA	0.103571	1.00714	0.617857	0.0231429	0.549714	1.013	0.120143	0.315	-0.165143	0.996714	NA	NA	-0.273286	-0.0747143	NA	NA	-0.728286	-0.382571	NA	-0.294286	0.161	NA
71	11	-0.123434	-0.0348571	0.274429	NA	0.0751429	NA	0.0125714	NA	0.604571	0.0885714	0.348286	-0.0787143	NA	0.0162857	NA	0.0418571	NA	NA	0.141	-0.0224286	NA	NA	0.15	0.141857	NA	0.384286	0.0838571	NA
72	11	1.5612	-0.0588571	0.166429	NA	0.0481429	NA	0.289571	NA	0.0515714	0.0765714	0.526286	0.0492857	NA	-0.00471429	NA	0.104857	NA	NA	-0.011	0.0705714	NA	NA	-0.053	-0.0121429	NA	0.148286	0.0168571	NA
73	11	1.17377	-0.0868571	-0.239571	NA	-0.174857	NA	0.250571	NA	-0.241429	0.128571	-0.770714	0.00528571	NA	0.652286	NA	0.628857	NA	NA	-0.309	-0.200429	NA	NA	-0.048	-0.0451429	NA	-0.614714	0.0888571	NA
74	11	0.929033	-0.0418571	-0.345571	NA	-0.175857	NA	-0.393429	NA	-0.674429	-0.0854286	-0.339714	-0.0747143	NA	-0.101714	NA	-0.603143	NA	NA	-0.502	0.398571	NA	NA	-0.136	-0.189143	NA	-0.330714	0.127857	NA
75	11	0.328836	0.00214286	0.126429	NA	0.254143	NA	0.101571	NA	0.0765714	-0.00342857	0.157286	0.438286	NA	0.0832857	NA	0.483857	NA	NA	0.382	0.244571	NA	NA	-0.297	-0.306143	NA	0.413286	0.0628571	NA
76	11	0.598365	0.0531429	-0.0175714	NA	0.100143	NA	0.00157143	NA	0.235571	-0.317429	0.358286	0.224286	NA	0.0842857	NA	0.739857	NA	NA	0.282	-0.0184286	NA	NA	-0.025	0.0188571	NA	0.151286	0.124857	NA
77	11	1.63877	0.167143	0.0354286	NA	-0.126857	NA	-0.262429	NA	-0.0524286	0.112571	-0.279714	-0.563714	NA	-0.729714	NA	-1.39614	NA	NA	0.017	-0.472429	NA	NA	0.409	0.391857	NA	-0.151714	-0.505143	NA
78	12	0.934328	0.032	-0.0737143	-0.133	0.0274286	NA	-0.492857	0.154857	0.138429	0.0612857	0.190714	0.540571	-0.0261429	-0.101143	NA	NA	NA	NA	0.238143	NA	NA	0.0907143	NA	-0.244571	NA	0.0721429	0.846286	NA
79	12	1.38515	-0.013	0.215286	0.257	0.141429	NA	0.0551429	0.0688571	0.304429	-0.0157143	-0.00928571	-0.172429	-0.298143	0.0308571	NA	NA	NA	NA	-0.300857	NA	NA	0.219714	NA	-0.0395714	NA	-0.0788571	0.0612857	NA
80	12	1.338	0.066	-0.153714	-0.052	0.0734286	NA	0.210143	-0.127143	-0.124571	0.179286	-0.0922857	-0.481429	0.585857	0.530857	NA	NA	NA	NA	-0.118857	NA	NA	0.539714	NA	-0.102571	NA	-0.424857	-0.569714	NA
81	12	0.912267	-0.18	0.0562857	0.026	0.117429	NA	-0.198857	0.157857	-0.268571	-0.0397143	-0.132286	1.42557	-0.0391429	0.314857	NA	NA	NA	NA	-0.131857	NA	NA	0.319714	NA	-0.186571	NA	-0.0728571	1.43529	NA
82	12	-0.415037	0.124	-0.248714	-0.027	-0.198571	NA	-0.0498571	-0.121143	-0.0305714	-0.0597143	-0.316286	-1.18543	-0.0481429	-0.243143	NA	NA	NA	NA	-0.0578571	NA	NA	-0.539286	NA	0.546429	NA	-0.0298571	-1.29771	NA
83	12	0.304511	0.054	0.203286	-0.008	-0.0995714	NA	-0.128857	-0.0321429	0.312429	-0.0927143	-0.129286	-0.0864286	-0.138143	-0.504143	NA	NA	NA	NA	0.106143	NA	NA	-0.390286	NA	-0.223571	NA	0.520143	0.747286	NA
84	12	1.37462	-0.083	0.00128571	-0.063	-0.0615714	NA	0.605143	-0.101143	-0.331571	-0.0327143	0.488714	-0.0404286	-0.0361429	-0.0281429	NA	NA	NA	NA	0.265143	NA	NA	-0.240286	NA	0.250429	NA	0.0141429	-1.22271	NA
85	13	1.79161	-0.111857	0.000857143	NA	0.0568571	NA	0.752	NA	NA	0.201286	0.207143	0.760857	NA	1.69771	1.35814	NA	NA	1.22871	0.279429	NA	NA	-0.351286	NA	-0.188429	-0.818571	NA	0.220571	2.26271
86	13	0.0867838	0.0381429	0.218857	NA	-0.295143	NA	-0.111	NA	NA	-0.0727143	0.183143	-0.369143	NA	-0.107286	-0.415857	NA	NA	-0.512286	0.101429	NA	NA	-0.0652857	NA	-0.233429	-0.794571	NA	-0.151429	-0.671286
87	13	0.978196	-0.00385714	-0.275143	NA	0.0508571	NA	-0.21	NA	NA	-0.0147143	-0.232857	1.17886	NA	-0.414286	-0.403857	NA	NA	0.0387143	0.316429	NA	NA	0.0967143	NA	0.331571	2.39943	NA	-0.0284286	1.75471
88	13	0.922198	0.0871429	-0.129143	NA	0.262857	NA	-0.137	NA	NA	0.0422857	-0.536857	-0.387143	NA	-0.584286	-0.257857	NA	NA	0.139714	-0.623571	NA	NA	0.121714	NA	0.0345714	-0.581571	NA	0.0315714	-1.28529
89	13	0.846393	0.0311429	0.202857	NA	0.0688571	NA	-0.178	NA	NA	-0.000714286	0.156143	-0.644143	NA	-0.820286	-0.226857	NA	NA	-0.889286	-0.148571	NA	NA	-0.224286	NA	0.0965714	-0.605571	NA	0.192571	-1.39929
90	13	0.874207	0.0531429	0.139857	NA	-0.0551429	NA	0.05	NA	NA	-0.0617143	0.230143	0.00785714	NA	0.212714	-0.390857	NA	NA	-0.154286	0.0254286	NA	NA	0.0237143	NA	0.0235714	0.926429	NA	-0.165429	-0.220286
91	13	1.08406	-0.0938571	-0.158143	NA	-0.0891429	NA	-0.166	NA	NA	-0.0937143	-0.00685714	-0.547143	NA	0.0157143	0.337143	NA	NA	0.148714	0.0494286	NA	NA	0.398714	NA	-0.0644286	-0.525571	NA	-0.0994286	-0.441286
92	14	1.19787	-0.0881429	0.164714	NA	0.135286	NA	NA	-0.0274286	-0.084	0.096	0.571571	-0.683143	-0.270571	-0.211571	NA	0.0562857	NA	NA	0.525714	-0.376143	NA	NA	NA	0.109429	NA	0.399429	-0.0742857	-0.537
93	14	0.671746	0.0418571	-0.114286	NA	0.0322857	NA	NA	-0.397429	0.089	-0.2	-0.206429	-0.477143	0.0614286	-0.316571	NA	-0.373714	NA	NA	0.421714	-0.00214286	NA	NA	NA	0.356429	NA	0.262429	-0.0502857	-0.638
94	14	1.44148	0.0478571	0.0167143	NA	0.138286	NA	NA	-0.200429	-0.113	0.044	-0.0894286	-0.266143	-0.0805714	-0.112571	NA	0.165286	NA	NA	-0.0142857	0.158857	NA	NA	NA	-0.0355714	NA	0.266429	0.00871429	-0.46
95	14	-0.249822	-0.0421429	-0.198286	NA	-0.0547143	NA	NA	-0.0914286	-0.06	0.053	-0.0174286	-0.390143	-0.224571	-0.204571	NA	-0.487714	NA	NA	-0.127286	0.326857	NA	NA	NA	-0.00757143	NA	0.251429	0.357714	-0.556
96	14	1.17057	0.0528571	0.0787143	NA	-0.104714	NA	NA	-0.190429	0.108	-0.051	0.0165714	-0.413143	0.485429	-0.161571	NA	-0.685714	NA	NA	-0.218286	-0.0601429	NA	NA	NA	-0.114571	NA	-0.177571	-0.0252857	-0.506
97	14	1.51248	0.00185714	-0.140286	NA	-0.348714	NA	NA	0.554571	0.257	0.167	-0.432429	-0.209143	0.0324286	0.543429	NA	0.629286	NA	NA	-0.667286	0.236857	NA	NA	NA	-0.0115714	NA	-0.838571	-0.0302857	-0.593
98	14	0.70044	-0.0141429	0.192714	NA	0.202286	NA	NA	0.352571	-0.197	-0.109	0.157571	2.43886	-0.00357143	0.463429	NA	0.696286	NA	NA	0.0797143	-0.284143	NA	NA	NA	-0.296571	NA	-0.163571	-0.186286	3.29
99	15	1.5612	0.163429	-0.0424286	NA	NA	NA	0.416857	NA	-0.0222857	0.075	0.170286	-0.0914286	NA	-0.456571	NA	0.0661429	NA	NA	-0.0925714	-0.0404286	NA	NA	NA	-0.467571	NA	NA	-0.251286	-0.0347143
100	15	0.699552	-0.0665714	-0.0204286	NA	NA	NA	-0.241143	NA	-0.00728571	-0.027	-0.461714	0.156571	NA	0.806429	NA	0.653143	NA	NA	-0.247571	-0.303429	NA	NA	NA	0.119429	NA	NA	0.0767143	0.181286
101	15	0.759582	0.0884286	-0.114429	NA	NA	NA	0.105857	NA	0.142714	-0.106	-0.346714	0.0625714	NA	0.185429	NA	0.247143	NA	NA	0.143429	-0.207429	NA	NA	NA	0.257429	NA	NA	-0.0432857	-0.514714
102	15	1.3454	0.203429	-0.0894286	NA	NA	NA	0.0478571	NA	-0.431286	-0.094	-0.249714	-0.144429	NA	-0.945571	NA	-1.20486	NA	NA	-0.151571	-0.155429	NA	NA	NA	0.384429	NA	NA	-0.121286	0.111286
103	15	-2.40354	-0.252571	-0.0474286	NA	NA	NA	-0.463143	NA	0.445714	-0.081	0.179286	-0.803429	NA	-0.416571	NA	-0.539857	NA	NA	0.337429	-0.316429	NA	NA	NA	0.262429	NA	NA	-0.189286	-0.915714
104	15	1.18269	-0.181571	-0.0714286	NA	NA	NA	0.651857	NA	0.504714	-0.025	-0.149714	1.22057	NA	0.848429	NA	0.710143	NA	NA	0.181429	1.10957	NA	NA	NA	-0.126571	NA	NA	0.728714	1.48929
105	15	-0.639355	0.0454286	0.385571	NA	NA	NA	-0.518143	NA	-0.632286	0.258	0.858286	-0.400429	NA	-0.0215714	NA	0.0681429	NA	NA	-0.170571	-0.0864286	NA	NA	NA	-0.429571	NA	NA	-0.200286	-0.316714
106	16	0.470927	-0.0451429	-0.238429	-0.260143	-0.0562857	NA	-0.304286	-1.11471	-0.236429	-0.0338571	0.195429	-0.599286	NA	0.137143	NA	-0.764857	NA	NA	0.147286	-0.0577143	NA	NA	0.0217143	0.0717143	NA	0.146571	0.00214286	NA
107	16	0.520045	0.118857	0.00357143	0.0188571	-0.0942857	NA	-0.160286	-1.43871	0.0615714	-0.137857	0.306429	-0.941286	NA	-0.428857	NA	-0.801857	NA	NA	0.0752857	0.0882857	NA	NA	-0.0152857	-0.0742857	NA	0.233571	0.0821429	NA
108	16	1.02715	0.144857	-0.187429	0.0918571	-0.0242857	NA	0.493714	-0.461714	-0.181429	0.00914286	-0.0385714	-0.301286	NA	0.0761429	NA	-0.170857	NA	NA	-0.0507143	-0.0777143	NA	NA	0.0637143	0.165714	NA	-0.268429	-0.00185714	NA
109	16	1.40381	-0.164143	0.189571	-0.573143	-0.0442857	NA	0.100714	2.17929	0.0495714	0.0911429	-0.0645714	1.97371	NA	0.0811429	NA	1.88714	NA	NA	-0.0347143	0.245286	NA	NA	0.291714	0.113714	NA	-0.413429	-0.0728571	NA
110	16	0.100305	-0.0571429	-0.197429	0.300857	-0.00628571	NA	0.119714	1.21729	0.0595714	0.0351429	-0.0185714	0.860714	NA	0.436143	NA	0.845143	NA	NA	0.0162857	-0.0407143	NA	NA	0.161714	0.0487143	NA	0.250571	-0.00285714	NA
111	16	-0.325539	-0.0641429	0.310571	0.219857	0.104714	NA	-0.291286	-0.450714	0.167571	-0.0388571	-0.526571	-0.453286	NA	-0.0278571	NA	-0.404857	NA	NA	-0.106714	0.0262857	NA	NA	0.166714	0.0247143	NA	0.0695714	-0.149857	NA
112	16	0.116365	0.0668571	0.119571	0.201857	0.120714	NA	0.0417143	0.0692857	0.0795714	0.0751429	0.146429	-0.539286	NA	-0.273857	NA	-0.589857	NA	NA	-0.0467143	-0.183714	NA	NA	-0.690286	-0.350286	NA	-0.0184286	0.143143	NA
113	17	-0.360305	0.0361429	-0.0521429	NA	0.00757143	-0.319143	-0.0527143	NA	NA	-0.103429	0.0735714	-0.671571	0.192571	-0.337857	NA	-0.460286	-0.351	NA	0.197143	-0.252286	NA	NA	0	0.106143	NA	0.230714	-0.0272857	NA
114	17	0.520045	-0.0248571	0.0488571	NA	0.264571	-0.427143	-0.660714	NA	NA	-0.00542857	0.209571	-0.335571	0.280571	-0.326857	NA	-0.231286	-0.267	NA	0.0321429	-0.353286	NA	NA	0.004	-0.0428571	NA	-0.102286	0.0467143	NA
115	17	0.257011	0.0171429	-0.157143	NA	-0.313429	-0.411143	-0.425714	NA	NA	0.0775714	-0.391429	-0.308571	-0.240429	-0.352857	NA	-0.917286	-0.483	NA	0.0231429	-0.0642857	NA	NA	0.027	-0.0158571	NA	-0.219286	-0.130286	NA
116	17	-0.354759	-0.0458571	-0.0281429	NA	0.108571	2.14786	-0.306714	NA	NA	0.0825714	-0.188429	3.09143	0.127571	0.866143	NA	1.18471	0.472	NA	-0.00285714	0.350714	NA	NA	-0.203	-0.240857	NA	0.0397143	-0.167286	NA
117	17	0.824564	0.0251429	-0.0981429	NA	0.0625714	-0.276143	0.862286	NA	NA	-0.0224286	0.281571	-0.570571	-0.180429	0.491143	NA	0.828714	0.925	NA	0.0341429	0.341714	NA	NA	0.074	0.150143	NA	-0.0282857	-0.0952857	NA
118	17	0.569491	0.0451429	0.295857	NA	0.0585714	-0.547143	0.264286	NA	NA	-0.0684286	-0.248429	-0.969571	0.000571429	-0.291857	NA	-0.315286	-0.268	NA	-0.194857	0.0567143	NA	NA	0.083	0.00114286	NA	0.155714	0.0607143	NA
119	17	0.318461	-0.0528571	-0.00914286	NA	-0.188429	-0.167143	0.319286	NA	NA	0.0395714	0.263571	-0.235571	-0.180429	-0.0478571	NA	-0.0892857	-0.028	NA	-0.0888571	-0.0792857	NA	NA	0.015	0.0421429	NA	-0.0762857	0.312714	NA
120	18	-0.91866	-0.158	0.429	NA	0.0961429	-0.410429	NA	0.0917143	0.188286	0.173571	0.557857	-0.666714	0.159857	-0.118857	NA	-0.226571	NA	NA	-0.0585714	0.154714	NA	NA	0.157286	0.157286	NA	-0.208429	0.326	NA
121	18	-0.139236	-0.047	0.051	NA	-0.122857	2.99757	NA	1.28271	0.219286	-0.180429	-0.0781429	3.11229	0.180857	1.62614	NA	1.55043	NA	NA	-0.0885714	0.0207143	NA	NA	-0.114714	-0.147714	NA	0.0235714	-0.035	NA
122	18	-0.212568	0.097	-0.163	NA	-0.186857	-1.00943	NA	0.318714	-0.0907143	0.106571	0.132857	-0.918714	-0.232143	0.0711429	NA	-0.149571	NA	NA	-0.0435714	-0.0772857	NA	NA	0.123286	0.0542857	NA	-0.588429	-0.441	NA
123	18	-0.60165	0.037	-0.073	NA	0.0471429	-0.473429	NA	-0.604286	-0.0577143	-0.0134286	-0.297143	-0.458714	-0.0681429	-0.218857	NA	-0.0295714	NA	NA	-0.106571	-0.0712857	NA	NA	-0.136714	-0.132714	NA	0.302571	0.128	NA
124	18	0.347099	-0.13	0.041	NA	-0.00785714	-0.541429	NA	0.108714	-0.0847143	-0.0294286	-0.228143	-0.328714	0.0478571	-0.397857	NA	-0.356571	NA	NA	-0.0675714	-0.0262857	NA	NA	0.329286	0.238286	NA	-0.189429	-0.116	NA
125	18	0.0579701	0.136	-0.12	NA	-0.0448571	-0.310429	NA	-0.491286	-0.0957143	0.0405714	0.307857	-0.296714	0.0448571	-0.552857	NA	-0.273571	NA	NA	0.256429	0.0887143	NA	NA	-0.188714	-0.0787143	NA	0.343571	0.118	NA
126	18	0.0313952	0.065	-0.165	NA	0.219143	-0.252429	NA	-0.706286	-0.0787143	-0.0974286	-0.395143	-0.442714	-0.133143	-0.408857	NA	-0.514571	NA	NA	0.108429	-0.0892857	NA	NA	-0.169714	-0.0907143	NA	0.316571	0.02	NA
127	19	-0.0892673	-0.0171429	-0.154857	NA	-0.124286	NA	NA	-0.055	-0.027	0.078	-0.234286	-0.321286	NA	-0.459286	NA	0.613857	NA	NA	0.185429	NA	-0.111714	NA	NA	0.136143	NA	0.0841429	-0.175571	NA
128	19	-0.662004	0.0158571	0.0441429	NA	-0.00128571	NA	NA	-0.012	0.215	0.045	0.0747143	-1.26729	NA	0.590714	NA	-0.804143	NA	NA	-0.168571	NA	0.249286	NA	NA	-0.284857	NA	-0.143857	0.156429	NA
129	19	-0.537424	-0.00114286	-0.108857	NA	0.0387143	NA	NA	0.12	-0.315	-0.164	-0.0872857	4.26271	NA	-0.00528571	NA	0.508857	NA	NA	0.167429	NA	-0.252714	NA	NA	-0.412857	NA	0.413143	-0.0105714	NA
130	19	-3.1976	0.0128571	0.0411429	NA	-0.0832857	NA	NA	0.028	-0.286	0.056	0.316714	-0.566286	NA	0.113714	NA	-0.146143	NA	NA	-0.208571	NA	-0.320714	NA	NA	0.164143	NA	0.134143	0.142429	NA
131	19	-0.416962	0.000857143	0.193143	NA	0.103714	NA	NA	-0.429	0.186	0.039	-0.0532857	-0.838286	NA	-0.477286	NA	-1.02014	NA	NA	0.0944286	NA	0.0192857	NA	NA	0.100143	NA	-0.121857	0.110429	NA
132	19	-1.16165	0.0758571	0.149143	NA	0.284714	NA	NA	0.168	0.303	0.054	0.272714	-1.21729	NA	-0.184286	NA	-0.127143	NA	NA	0.0594286	NA	0.239286	NA	NA	0.137143	NA	0.251143	-0.208571	NA
133	19	-2.50635	-0.0871429	-0.163857	NA	-0.218286	NA	NA	0.18	-0.076	-0.108	-0.289286	-0.0522857	NA	0.421714	NA	0.974857	NA	NA	-0.129571	NA	0.177286	NA	NA	0.160143	NA	-0.616857	-0.0145714	NA
134	20	1.41522	-0.0114286	0.157571	NA	-0.0424286	NA	NA	0.488	-0.0768571	-0.0705714	-0.458286	0.157714	0.0602857	0.201429	0.460429	0.705143	NA	NA	0.0257143	0.387571	0.0471429	NA	0.0957143	-0.0457143	NA	-0.452286	0.0605714	NA
135	20	0.947105	0.0535714	-0.0504286	NA	-0.135429	NA	NA	0.319	0.0491429	0.172429	0.198714	0.389714	0.0272857	0.271429	0.195429	0.321143	NA	NA	-0.224286	-0.0374286	-0.183857	NA	0.142714	0.111286	NA	-0.0662857	-0.207429	NA
136	20	-5.15843	-0.0734286	-0.0904286	NA	0.0535714	NA	NA	-0.132	0.261143	-0.109571	-0.0112857	-0.327286	-0.0537143	-0.253571	-0.538571	-0.167857	NA	NA	0.143714	-0.0844286	-0.248857	NA	-0.225286	0.0832857	NA	-0.0832857	-0.00242857	NA
137	20	-0.422752	-0.119429	0.102571	NA	0.183571	NA	NA	-0.416	0.185143	-0.154571	-0.383286	-0.428286	0.209286	0.0734286	-0.0385714	-0.663857	NA	NA	0.0847143	0.0525714	0.127143	NA	0.0787143	-0.129714	NA	0.142714	0.0265714	NA
138	20	0.532068	-0.0824286	0.205571	NA	-0.0804286	NA	NA	0.124	0.0571429	0.158429	0.404714	0.449714	-0.154714	-0.0675714	0.243429	0.349143	NA	NA	0.168714	0.0235714	0.229143	NA	-0.265286	-0.0537143	NA	0.401714	0.128571	NA
139	20	0.280956	0.148571	-0.287429	NA	-0.0364286	NA	NA	0.437	-0.324857	0.0284286	0.258714	0.423714	-0.277714	0.169429	-0.435571	0.309143	NA	NA	0.101714	-0.237429	0.116143	NA	0.292714	0.234286	NA	-0.330286	-0.113429	NA
140	20	0.438293	0.0845714	-0.0374286	NA	0.0575714	NA	NA	-0.82	-0.150857	-0.0245714	-0.00928571	-0.665286	0.189286	-0.394571	0.113429	-0.852857	NA	NA	-0.300286	-0.104429	-0.0868571	NA	-0.119286	-0.199714	NA	0.387714	0.107571	NA
141	21	0.981122	0.105286	0.180286	0.219286	0.226286	NA	NA	NA	0.380286	-0.0158571	0.413857	-0.736714	NA	-0.206857	NA	-0.412429	NA	NA	0.253571	NA	0.403571	NA	NA	0.151429	NA	0.262429	-0.188	-0.503571
142	21	2.47301	-0.0457143	-0.0607143	-0.0107143	0.00328571	NA	NA	NA	-0.320714	-0.0328571	-0.236143	-0.278714	NA	-0.220857	NA	0.104571	NA	NA	-0.200429	NA	0.464571	NA	NA	0.0554286	NA	0.0414286	0.081	-0.519571
143	21	NA	0.00328571	-0.0717143	0.187286	-0.124714	NA	NA	NA	-0.0177143	-0.0128571	-0.160143	-0.703714	NA	-0.0458571	NA	-0.906429	NA	NA	0.134571	NA	-1.07143	NA	NA	0.164429	NA	-0.163571	-0.137	-0.552571
144	21	1.07176	-0.0387143	-0.189714	0.0452857	-0.200714	NA	NA	NA	0.0482857	0.0901429	0.418857	-0.0817143	NA	0.217143	NA	0.487571	NA	NA	0.0665714	NA	0.0435714	NA	NA	0.0494286	NA	0.0134286	-0.018	-0.0105714
145	21	0.147958	-0.0567143	0.0252857	-0.492714	-0.0677143	NA	NA	NA	0.306286	0.0361429	-0.371143	-0.283714	NA	0.314143	NA	0.831571	NA	NA	-0.192429	NA	0.212571	NA	NA	-0.277571	NA	0.00942857	-0.008	-0.285571
146	21	-0.00723157	0.00928571	-0.0337143	0.00728571	0.0282857	NA	NA	NA	-0.419714	0.167143	-0.167143	-0.524714	NA	-0.124857	NA	-0.486429	NA	NA	0.0345714	NA	0.176571	NA	NA	-0.00257143	NA	0.114429	-0.032	-0.457571
147	21	-0.139236	0.0232857	0.150286	0.0442857	0.135286	NA	NA	NA	0.0232857	-0.231857	0.101857	2.60929	NA	0.0671429	NA	0.381571	NA	NA	-0.0964286	NA	-0.229429	NA	NA	-0.140571	NA	-0.277571	0.302	2.32943
148	22	-0.444184	0.0382857	0.118857	NA	0.025	NA	-0.366	-0.826	-0.264714	0.0348571	0.344429	-0.468857	-0.639286	-0.573429	0.456143	-0.717571	-0.736	0.546714	0.0797143	0.543714	NA	NA	NA	0.0165714	0.255571	0.057	-0.0654286	-0.583714
149	22	0.00863031	-0.0297143	-0.0741429	NA	-0.042	NA	1.082	0.462	0.202286	0.116857	-0.105571	0.360143	0.0927143	0.182571	0.255143	0.492429	0.428	0.0737143	-0.0932857	0.0737143	NA	NA	NA	-0.105429	0.0935714	0.028	-0.0444286	0.528286
150	22	0.253384	-0.0557143	-0.164143	NA	-0.078	NA	-0.019	0.16	-0.195714	0.000857143	-0.222571	0.600143	0.370714	0.114571	-0.394857	-0.0575714	0.054	-0.654286	-0.0642857	-0.455286	NA	NA	NA	0.218571	1.31557	0.082	-0.181429	0.698286
151	22	-0.411195	0.0782857	0.135857	NA	-0.18	NA	-0.423	0.235	-0.0977143	0.179857	-0.463571	0.642143	-0.0742857	0.174571	-0.154857	0.658429	0.027	-0.284286	-0.0312857	0.314714	NA	NA	NA	0.0105714	0.788571	-0.009	-0.0464286	0.797286
152	22	-0.187707	0.126286	0.106857	NA	0.256	NA	-0.346	0.197	0.118286	0.0158571	-0.0485714	-1.03386	0.191714	-0.0564286	0.181143	-0.324571	0.015	-0.0142857	-0.0792857	-0.233286	NA	NA	NA	0.341571	-1.84843	0.052	0.384571	-1.40471
153	22	-0.943416	-0.0407143	-0.109143	NA	-0.034	NA	0.264	0.195	-0.0487143	-0.168143	0.422429	0.296143	-0.0892857	0.433571	-0.215857	0.243429	0.212	0.794714	0.156714	0.00571429	NA	NA	NA	-0.108429	0.183571	-0.361	-0.237429	0.445286
154	22	0.385155	-0.116714	-0.0141429	NA	0.053	NA	-0.192	-0.423	0.286286	-0.180143	0.0734286	-0.395857	0.147714	-0.275429	-0.126857	-0.294571	0	-0.462286	0.0317143	-0.249286	NA	NA	NA	-0.373429	-0.788429	0.151	0.190571	-0.480714
155	23	-0.362158	-0.108571	0.0761429	NA	-0.00642857	NA	NA	0.364286	NA	-0.102857	NA	2.50029	0.239	0.467429	NA	0.515714	NA	NA	0.245286	0.0467143	NA	NA	-0.0832857	-0.265	-1.22514	0.128	-0.0887143	-0.326143
156	23	0.168642	0.0344286	-0.112857	NA	-0.0164286	NA	NA	-0.319714	NA	0.124143	NA	-0.580714	0.108	-0.487571	NA	-0.742286	NA	NA	0.0842857	-0.119286	NA	NA	0.181714	0.126	0.589857	0.082	-0.120714	-0.0961429
157	23	0.396159	0.0534286	0.156143	NA	0.116571	NA	NA	-0.474714	NA	0.0641429	NA	-0.550714	0.181	-0.0945714	NA	-0.121286	NA	NA	-0.0847143	-0.0532857	NA	NA	-0.183286	-0.076	-0.0771429	0.407	0.0962857	0.152857
158	23	-1.41504	0.0524286	-0.210857	NA	0.0155714	NA	NA	0.228286	NA	0.0211429	NA	-0.412714	-0.006	-0.0765714	NA	0.194714	NA	NA	-0.101714	0.0567143	NA	NA	-0.0992857	0.009	-0.161143	-0.044	-0.129714	0.301857
159	23	-0.00723157	-0.114571	-0.167857	NA	-0.227429	NA	NA	0.535286	NA	-0.197857	NA	-0.201714	-0.329	0.413429	NA	0.352714	NA	NA	-0.306714	0.345714	NA	NA	0.252714	0.158	0.675857	-0.315	0.0462857	-0.223143
160	23	0.974529	0.0954286	-0.166857	NA	-0.0224286	NA	NA	0.0372857	NA	0.106143	NA	-0.355714	-0.429	-0.0605714	NA	-0.0712857	NA	NA	0.0332857	-0.111286	NA	NA	0.0617143	0.122	0.952857	-0.33	-0.0487143	0.246857
161	23	-0.870387	-0.0125714	0.426143	NA	0.140571	NA	NA	-0.370714	NA	-0.0148571	NA	-0.398714	0.236	-0.161571	NA	-0.128286	NA	NA	0.130286	-0.165286	NA	NA	-0.130286	-0.074	-0.755143	0.072	0.245286	-0.0561429
162	24	0.410341	0.097	-0.760571	NA	-0.00342857	-1.645	-0.141429	-0.648857	0.0431429	-0.0101429	-0.803	-1.003	NA	-0.547857	NA	-0.902286	-0.170286	-0.324286	-0.0422857	0.00357143	NA	NA	0.737	0.523571	1.24043	0.256857	-0.297143	-1.34457
163	24	0.498761	0.273	-0.172571	NA	0.286571	-0.865	-0.494429	-0.344857	-0.740857	0.0868571	-0.391	-0.68	NA	-0.198857	NA	-0.336286	-0.369286	0.496714	-0.662286	-0.494429	NA	NA	-0.949	-0.415429	0.418429	-0.595143	0.177857	-0.784571
164	24	-0.373327	0.053	-0.113571	NA	0.303571	-0.79	-0.247429	-0.0948571	0.179143	-0.156143	-0.043	-0.829	NA	-0.0968571	NA	-0.114286	-0.150286	-0.0442857	0.0687143	-0.0834286	NA	NA	0.521	0.298571	0.685429	0.0628571	-0.274143	-0.911571
165	24	-0.258425	-0.325	0.281429	NA	0.0605714	-0.925	0.196571	-0.967857	0.429143	0.0368571	0.261	-0.764	NA	-0.592857	NA	-0.621286	-0.292286	-1.25529	0.0847143	-0.0724286	NA	NA	-0.197	0.110571	-0.610571	0.256857	-0.00414286	-0.929571
166	24	0.872632	0.013	0.271429	NA	-1.31243	2.997	0.827571	1.20914	0.0291429	-0.143143	0.367	2.259	NA	1.40714	NA	0.990714	0.477714	1.39571	0.0187143	1.55657	NA	NA	-0.278	-0.283429	-1.21157	0.210857	-0.0781429	2.94443
167	24	-4.2109	-0.165	0.569429	NA	0.504571	-1.324	-0.388429	-0.172857	0.229143	0.0248571	0.496	-0.811	NA	-0.932857	NA	-0.386286	-0.0412857	-1.36929	0.265714	-0.631429	NA	NA	0.165	-0.0294286	-0.678571	-0.0841429	0.374857	-1.34457
168	24	0.859174	0.054	-0.0755714	NA	0.160571	2.552	0.247571	1.02014	-0.168857	0.160857	0.113	1.828	NA	0.962143	NA	1.36971	0.545714	1.10071	0.266714	-0.278429	NA	NA	0.001	-0.204429	0.156429	-0.108143	0.100857	2.37043
169	25	0.326537	0.0361429	-0.0914286	NA	-0.131143	NA	-0.345857	0.0178571	0.0564286	-0.104857	0.258429	0.509143	NA	0.333143	NA	0.182143	0.166571	0.431286	-0.00385714	NA	0.46	NA	0.266286	0.226857	0.721143	-0.0431429	-0.374	0.835
170	25	-0.573467	-0.0398571	-0.0154286	NA	-0.0311429	NA	-0.371857	0.220857	-0.152571	-0.258857	-0.00357143	0.0501429	NA	0.385143	NA	0.373143	-0.0644286	0.197286	0.197143	NA	0.494	NA	-0.0667143	-0.00814286	-0.527857	-0.0141429	-0.049	0.329
171	25	0.934328	0.169143	0.0565714	NA	-0.182143	NA	-0.0718571	0.712857	0.00142857	0.399143	0.376429	1.46814	NA	0.694143	NA	0.767143	-0.0534286	0.324286	-0.268857	NA	-0.144	NA	0.617286	0.265857	1.83114	-0.236143	-0.139	1.889
172	25	-0.192645	0.0531429	0.0135714	NA	0.243857	NA	-0.202857	-0.854143	0.115429	-0.0968571	0.330429	-1.00386	NA	-0.704857	NA	-1.03886	-0.232429	-0.525714	0.0841429	NA	-0.398	NA	-0.351714	-0.227143	-0.996857	0.145857	-0.195	-1.861
173	25	-1.45403	0.00114286	0.0355714	NA	-0.0511429	NA	0.0911429	-0.267143	-0.208571	0.0241429	-0.658571	-0.650857	NA	-0.374857	NA	-0.373857	-0.281429	-0.392714	-0.275857	NA	-0.538	NA	0.0692857	-0.0191429	-0.458857	0.00985714	0.227	-0.68
174	25	0.753605	-0.0788571	0.00757143	NA	-0.0901429	NA	0.284143	0.217857	-0.0825714	0.0621429	0.362429	0.377143	NA	0.606143	NA	0.341143	0.157571	0.245286	-0.0228571	NA	-0.057	NA	0.0702857	0.103857	0.0431429	0.140857	0.043	0.433
175	25	0.973795	-0.140857	-0.00642857	NA	0.241857	NA	0.617143	-0.0481429	0.270429	-0.0248571	-0.665571	-0.749857	NA	-0.938857	NA	-0.250857	0.307571	-0.279714	0.290143	NA	0.183	NA	-0.604714	-0.342143	-0.611857	-0.00314286	0.487	-0.945
176	26	0.457332	0.0528571	-0.0157143	NA	-0.00228571	NA	NA	1.02486	0.264286	-0.00785714	-0.00942857	0.553429	-0.0417143	0.297714	NA	0.669857	NA	NA	-0.0424286	NA	NA	NA	-0.343429	-0.0571429	-0.160286	-0.370143	0.168714	NA
177	26	0.991318	-0.0411429	-0.160714	NA	-0.0872857	NA	NA	0.0898571	0.0302857	-0.0928571	0.232571	0.516429	0.0372857	-0.107286	NA	0.253857	NA	NA	0.0875714	NA	NA	NA	0.0295714	0.0938571	0.377714	-0.229143	0.0677143	NA
178	26	1.01221	-0.0451429	0.0202857	NA	-0.227286	NA	NA	0.159857	-0.0347143	0.0211429	-0.00542857	0.395429	-0.389714	-0.107286	NA	-0.0591429	NA	NA	0.00557143	NA	NA	NA	0.302571	0.202857	0.415714	0.123857	-0.0662857	NA
179	26	1.87814	0.00585714	0.141286	NA	0.0747143	NA	NA	0.423857	-0.219714	0.0461429	0.000571429	-0.194571	-0.0847143	0.356714	NA	0.468857	NA	NA	-0.0494286	NA	NA	NA	0.0265714	-0.0541429	-0.718286	0.224857	-0.142286	NA
180	26	0.238787	0.0758571	-0.0737143	NA	0.242714	NA	NA	-0.124143	0.0142857	-0.107857	0.343571	-0.279571	-0.220714	-0.0542857	NA	0.0238571	NA	NA	-0.0664286	NA	NA	NA	0.120571	0.133857	-0.401286	0.631857	0.0157143	NA
181	26	1.21101	-0.00614286	-0.0537143	NA	-0.0842857	NA	NA	-0.426143	-0.0787143	0.157143	-0.216429	0.188429	0.372286	-0.146286	NA	-0.261143	NA	NA	-0.148429	NA	NA	NA	0.259571	0.128857	1.89071	-0.242143	-0.0282857	NA
182	26	-0.0831412	-0.0421429	0.142286	NA	0.0837143	NA	NA	-1.14814	0.0242857	-0.0158571	-0.345429	-1.17957	0.327286	-0.239286	NA	-1.09614	NA	NA	0.213571	NA	NA	NA	-0.395429	-0.448143	-1.40429	-0.139143	-0.0152857	NA
183	27	2.0268	-0.024	-0.0787143	NA	0.00671429	-0.717857	0.0738571	-0.276	-0.206	-0.117	0.149714	-0.465571	NA	-0.350143	NA	-0.271	0.046	NA	NA	NA	NA	NA	0.230714	0.0781429	-0.633429	0.711143	0.028	NA
184	27	1.13619	-0.069	-0.0547143	NA	-0.0672857	0.0161429	-0.401143	-0.127	-0.12	-0.037	-0.218286	-0.661571	NA	-0.124143	NA	-0.254	-0.936	NA	NA	NA	NA	NA	0.133714	0.0611429	-0.333429	-0.169857	-0.156	NA
185	27	0.616358	-0.051	0.0382857	NA	-0.00128571	-0.340857	0.0598571	0.193	0.031	0.01	0.103714	-0.163571	NA	0.151857	NA	-0.1	-0.019	NA	NA	NA	NA	NA	0.0387143	-0.00685714	0.263571	0.100143	-0.035	NA
186	27	-1.2723	-0.032	0.193286	NA	0.0827143	-0.335857	0.0918571	-0.784	0.502	-0.028	0.0257143	-0.706571	NA	-0.264143	NA	-0.655	0.157	NA	NA	NA	NA	NA	-0.106286	-0.142857	-0.647429	0.287143	0.43	NA
187	27	-0.671164	-0.022	0.150286	NA	0.0977143	-0.916857	0.110857	0.081	0.026	0.031	0.0977143	-0.821571	NA	-0.113143	NA	0.084	-0.295	NA	NA	NA	NA	NA	0.0767143	0.0951429	-0.520429	-0.656857	0.088	NA
188	27	2.26903	0.126	-0.383714	NA	-0.472286	1.79314	0.564857	1.2	-0.366	0.153	-0.380286	2.28543	NA	1.29986	NA	1.713	1.468	NA	NA	NA	NA	NA	-0.132286	0.0461429	2.60157	-0.755857	-0.371	NA
189	27	NA	0.072	0.135286	NA	0.353714	0.502143	-0.500143	-0.287	0.133	-0.012	0.221714	0.533429	NA	-0.600143	NA	-0.517	-0.421	NA	NA	NA	NA	NA	-0.241286	-0.130857	-0.730429	0.484143	0.016	NA
190	28	0.876566	0.0248571	-0.0545714	-0.071	-0.249286	0.963286	0.224286	0.360714	0.0548571	-0.0955714	0.155143	0.370714	-0.445286	0.114571	NA	0.194429	NA	NA	-0.160143	NA	NA	NA	-0.05	-0.00742857	1.47586	-0.109143	-0.156714	0.427857
191	28	1.64432	-0.0401429	-0.125571	-0.086	-0.0622857	0.918286	0.147286	0.562714	-0.160143	0.0714286	-0.263857	0.799714	-0.202286	0.310571	NA	0.858429	NA	NA	-0.249143	NA	NA	NA	-0.036	0.0765714	0.687857	-0.275143	-0.152714	1.08486
192	28	NA	0.217857	0.0334286	-0.256	0.162714	-0.419714	0.867286	0.172714	-0.00514286	0.103429	-0.161857	-0.211286	0.0287143	-0.0624286	NA	-0.0685714	NA	NA	0.175857	NA	NA	NA	0.344	0.244571	0.164857	-0.0421429	0.100286	-0.0401429
193	28	0.602172	-0.113143	-0.235571	0.204	0.0427143	-1.05171	-0.191714	-0.921286	0.410857	-0.00957143	0.537143	-0.929286	0.196714	-0.680429	NA	-0.937571	NA	NA	0.0738571	NA	NA	NA	-0.011	-0.221429	-1.43114	0.486857	0.0132857	-0.952143
194	28	0.995665	0.0678571	0.0614286	0.312	0.240714	-0.777714	-0.427714	-0.682286	-0.00614286	0.0274286	0.316143	-0.830286	0.0517143	-0.575429	NA	-0.933571	NA	NA	-0.0911429	NA	NA	NA	0.109	-0.0824286	-1.40814	0.0388571	-0.0107143	-1.25314
195	28	1.69733	-0.0261429	0.202429	-0.023	-0.268286	0.900286	0.00928571	0.619714	-0.0131429	-0.0355714	-0.121857	1.24971	0.142714	0.735571	NA	0.984429	NA	NA	0.0528571	NA	NA	NA	-0.046	0.239571	1.19786	-0.268143	0.0622857	1.21186
196	28	0.730314	-0.131143	0.118429	-0.08	0.133714	-0.532714	-0.628714	-0.112286	-0.281143	-0.0615714	-0.460857	-0.449286	0.227714	0.157571	NA	-0.0975714	NA	NA	0.197857	NA	NA	NA	-0.31	-0.249429	-0.687143	0.168857	0.144286	-0.479143
197	29	1.34369	-0.130571	0.00285714	0.357429	0.222	2.59786	NA	1.192	-0.122429	0.0845714	0.246	2.28	NA	0.848429	NA	1.16157	NA	NA	-0.107714	0.419857	NA	NA	0.152143	-0.0701429	0.893429	-0.202286	-0.0364286	1.12914
198	29	1.58592	0.389429	-0.0381429	-0.169571	0.124	-0.692143	NA	0.337	-0.0164286	-0.0284286	0.218	-0.586	NA	0.101429	NA	0.0185714	NA	NA	0.140286	-0.606143	NA	NA	0.266143	0.107857	0.604429	-0.0212857	0.0525714	-0.238857
199	29	1.68077	-0.122571	-0.0571429	-0.551571	-0.268	-0.206143	NA	1.282	-0.438429	0.00457143	5.20417e-18	-0.264	NA	0.861429	NA	1.22257	NA	NA	-0.0277143	-0.795143	NA	NA	-0.119857	0.0278571	1.31443	0.187714	-0.236429	-0.352857
200	29	NA	-0.185571	0.0628571	0.475429	0.081	-1.03414	NA	-0.47	0.318571	-0.120429	0.143	-0.905	NA	-0.367571	NA	-0.00842857	NA	NA	0.162286	1.36086	NA	NA	0.0461429	0.0898571	0.322429	0.463714	0.0145714	-0.197857
201	29	1.43829	0.204429	-0.239143	0.223429	-0.529	2.19386	NA	-0.202	-0.134429	0.0115714	-0.33	2.111	NA	-0.222571	NA	-0.434429	NA	NA	0.00528571	-0.0511429	NA	NA	-0.147857	0.00185714	-1.27657	-0.254286	-0.109429	0.977143
202	29	1.14666	-0.134571	0.326857	-0.114571	0.215	-1.11514	NA	-1.013	0.112571	0.0905714	-0.109	-1.118	NA	-0.627571	NA	-0.892429	NA	NA	-0.353714	-0.445143	NA	NA	-0.158857	-0.188143	-0.862571	-0.0172857	0.204571	-0.878857
203	29	0.643394	-0.0205714	-0.0581429	-0.220571	0.155	-1.74414	NA	-1.126	0.280571	-0.0424286	-0.168	-1.518	NA	-0.593571	NA	-1.06743	NA	NA	0.181286	0.116857	NA	NA	-0.0378571	0.0308571	-0.995571	-0.156286	0.110571	-0.437857
204	30	NA	0.0687143	-0.200429	NA	0.150571	-0.329429	NA	0.292571	-0.363714	-0.0352857	-0.134143	-0.107571	NA	0.276143	NA	0.401	NA	NA	-0.0158571	NA	NA	NA	-0.0837143	0.0172857	-0.0295714	-0.223429	-0.0594286	-0.0118571
205	30	0.793272	-0.118286	-0.177429	NA	-0.123429	-0.274429	NA	-0.353429	-0.137714	0.0317143	-0.0511429	-0.331571	NA	-0.266857	NA	-0.077	NA	NA	0.0201429	NA	NA	NA	0.104286	0.0782857	0.436429	0.0925714	-0.153429	-0.325857
206	30	NA	-0.129286	0.341571	NA	0.00857143	-1.07843	NA	-0.428429	0.0522857	-0.111286	0.107857	-0.790571	NA	0.0741429	NA	-0.547	NA	NA	0.0861429	NA	NA	NA	-0.217714	-0.350714	-1.14657	-0.0154286	0.274571	-1.47086
207	30	NA	0.0197143	0.257571	NA	0.0145714	-0.222429	NA	0.0165714	0.176286	0.000714286	-0.124143	-0.131571	NA	-0.515857	NA	-0.056	NA	NA	0.0621429	NA	NA	NA	0.301286	0.312286	1.50943	-0.187429	-0.0914286	0.209143
208	30	1.32423	0.128714	-0.216429	NA	-0.0564286	2.81457	NA	1.18857	-0.0617143	0.0457143	-0.122143	2.87243	NA	0.916143	NA	1.119	NA	NA	-0.284857	NA	NA	NA	-0.0617143	-0.0957143	0.136429	0.433571	-0.0174286	3.58614
209	30	NA	0.0747143	0.175571	NA	0.0825714	-0.289429	NA	-0.0894286	0.326286	-0.0592857	0.0948571	-0.611571	NA	-0.0748571	NA	-0.289	NA	NA	0.291143	NA	NA	NA	-0.132714	-0.124714	-0.788571	0.116571	0.00857143	-1.00586
210	30	NA	-0.0442857	-0.180429	NA	-0.0764286	-0.620429	NA	-0.626429	0.00828571	0.127714	0.228857	-0.899571	NA	-0.408857	NA	-0.551	NA	NA	-0.158857	NA	NA	NA	0.0902857	0.163286	-0.117571	-0.216429	0.0385714	-0.980857
211	31	NA	-0.0471429	-0.477143	NA	-0.0891429	-0.0305714	NA	0.506857	-0.188857	-0.149286	-0.182	-0.086	-0.336714	-0.0381429	NA	0.405857	NA	NA	0.216571	NA	NA	NA	NA	0.154	1.146	0.228	-0.360286	NA
212	31	NA	-0.0151429	0.0498571	NA	0.150857	-0.819571	NA	-0.749143	0.0731429	0.0267143	-0.166	-0.721	-0.132714	-0.583143	NA	-0.883143	NA	NA	0.0195714	NA	NA	NA	NA	-0.137	0.976	0.154	0.163714	NA
213	31	1.10836	0.0468571	-0.0211429	NA	0.0188571	-0.640571	NA	0.0248571	0.0471429	0.0287143	-0.276	-0.503	-0.161714	0.0718571	NA	-0.198143	NA	NA	0.156571	NA	NA	NA	NA	-0.023	-0.667	-0.035	0.0827143	NA
214	31	0.0799754	0.00785714	0.142857	NA	0.0228571	1.39243	NA	0.378857	0.0211429	0.100714	0.479	1.039	-0.114714	0.511857	NA	0.435857	NA	NA	0.0415714	NA	NA	NA	NA	-0.001	-0.4	-0.279	0.144714	NA
215	31	0.883621	-0.0601429	0.226857	NA	-0.0971429	2.58443	NA	1.44186	0.155143	-0.0752857	0.219	2.272	0.583286	1.50986	NA	1.54886	NA	NA	0.115571	NA	NA	NA	NA	0.023	0.064	0.137	0.0967143	NA
216	31	1.48749	-0.0501429	0.0658571	NA	0.00185714	-0.700571	NA	-0.541143	-0.0568571	-0.0612857	0.062	-0.579	-0.285714	-0.677143	NA	-0.414143	NA	NA	-0.177429	NA	NA	NA	NA	-0.109	-0.608	-0.077	0.0867143	NA
217	31	0.67084	0.117857	0.0128571	NA	-0.00814286	-1.78557	NA	-1.06214	-0.0508571	0.129714	-0.136	-1.422	0.448286	-0.795143	NA	-0.895143	NA	NA	-0.372429	NA	NA	NA	NA	0.093	-0.511	-0.128	-0.214286	NA
218	32	0.75873	0.0738571	0.0397143	NA	0.177571	NA	NA	-0.270143	NA	-0.0754286	0.112286	-0.613571	NA	0.0712857	NA	-0.412571	NA	NA	0.181286	0.0607143	0.181	NA	NA	-0.0852857	-0.983429	-0.303571	0.364857	-0.870429
219	32	1.67401	0.112857	-0.159286	NA	0.249571	NA	NA	1.15986	NA	0.112571	-0.289714	2.26843	NA	1.06529	NA	1.56843	NA	NA	-0.118714	0.105714	0.067	NA	NA	0.213714	1.68957	0.188429	-0.136143	2.86757
220	32	1.01293	-0.0351429	-0.236286	NA	-0.00642857	NA	NA	0.476857	NA	-0.186429	0.334286	0.267429	NA	0.816286	NA	0.541429	NA	NA	-0.0197143	0.139714	-0.255	NA	NA	-0.0112857	-0.602429	-0.00157143	0.241857	0.389571
221	32	1.07313	0.208857	-0.205286	NA	-0.0694286	NA	NA	-0.0771429	NA	0.110571	-0.0807143	-0.507571	NA	-0.338714	NA	-0.0865714	NA	NA	-0.0857143	-0.148286	0.088	NA	NA	-0.113286	-1.09543	0.0384286	-0.108143	-0.594429
222	32	NA	-0.103143	0.587714	NA	-0.0144286	NA	NA	-0.646143	NA	0.100571	0.209286	-0.973571	NA	-1.12371	NA	-0.708571	NA	NA	0.0562857	-0.130286	-0.141	NA	NA	-0.0622857	-0.819429	0.236429	0.0208571	-1.46643
223	32	0.867106	0.0588571	-0.0622857	NA	-0.161429	NA	NA	0.216857	NA	-0.0434286	0.142286	-0.0535714	NA	0.0702857	NA	-0.0485714	NA	NA	-0.0307143	0.0337143	-0.036	NA	NA	-0.178286	-0.236429	-0.0935714	0.0728571	0.308571
224	32	NA	-0.316143	0.0357143	NA	-0.175429	NA	NA	-0.860143	NA	-0.0184286	-0.427714	-0.387571	NA	-0.560714	NA	-0.853571	NA	NA	0.0172857	-0.0612857	0.096	NA	NA	0.236714	2.04757	-0.0645714	-0.456143	-0.634429
225	33	0.46048	-0.0254286	0.344	-0.0178571	-0.619714	NA	NA	0.394429	NA	-0.0838571	-0.321571	0.938571	NA	0.388286	0.00285714	0.223286	NA	NA	0.230429	-0.203429	NA	-0.0227143	0.110429	0.0204286	1.04029	-0.0225714	0.034	NA
226	33	0.768925	0.193571	0.07	0.161143	0.104286	NA	NA	-0.476571	NA	-0.00985714	-0.0995714	0.0745714	NA	-0.152714	0.181857	-0.344714	NA	NA	-0.00457143	-0.126429	NA	0.0562857	0.248429	0.122429	1.15529	0.0584286	-0.036	NA
227	33	0.709291	-0.0114286	-0.102	0.000142857	0.149286	NA	NA	-0.454571	NA	-0.351857	0.484429	-0.938429	NA	-0.234714	0.0328571	-0.661714	NA	NA	0.211429	0.187571	NA	0.809286	-0.324571	-0.268571	-1.10971	-0.0305714	-0.047	NA
228	33	0.575312	0.0335714	0.295	0.144143	0.190286	NA	NA	-0.172571	NA	0.0251429	0.00242857	-0.494429	NA	-0.115714	0.0348571	0.0392857	NA	NA	0.141429	0.162571	NA	-0.799714	0.00942857	-0.0505714	-1.13271	0.158429	0.208	NA
229	33	-2.4112	-0.120429	-0.164	0.229143	0.110286	NA	NA	0.702429	NA	0.0381429	0.00842857	0.990571	NA	0.626286	-0.182143	0.850286	NA	NA	-0.117571	-0.0604286	NA	-0.404714	-0.0405714	0.112429	0.638286	0.122429	-0.128	NA
230	33	0.8024	-0.0714286	-0.071	-0.290857	0.170286	NA	NA	-0.631571	NA	-0.0438571	0.0714286	-1.05543	NA	-0.702714	-0.0621429	-0.722714	NA	NA	-0.180571	-0.0674286	NA	0.0452857	-0.0905714	-0.0435714	-0.980714	-0.130571	0.279	NA
231	33	1.77568	0.00157143	-0.372	-0.225857	-0.104714	NA	NA	0.638429	NA	0.426143	-0.145571	0.484571	NA	0.191286	-0.00814286	0.616286	NA	NA	-0.280571	0.107571	NA	0.316286	0.0874286	0.107429	0.389286	-0.155571	-0.31	NA
232	34	NA	-0.117286	0.163429	NA	0.188429	-0.643429	NA	-0.337143	0.228571	-0.0317143	0.644714	-0.536857	0.209857	-0.343571	NA	-0.281	NA	NA	NA	NA	NA	NA	0.196429	-0.0458571	-0.194714	0.0377143	0.196286	NA
233	34	0.173767	-0.0762857	0.267429	NA	0.0914286	2.64057	NA	1.17786	0.367571	0.0642857	0.0427143	3.05014	0.0428571	0.662429	NA	0.843	NA	NA	NA	NA	NA	NA	-0.605571	-0.134857	-0.0717143	-0.498286	0.0862857	NA
234	34	1.75146	-0.0672857	-0.238571	NA	-0.172571	-1.32843	NA	-0.658143	-0.758429	0.124286	-0.0692857	-1.60386	-0.289143	-0.264571	NA	-0.651	NA	NA	NA	NA	NA	NA	0.129429	0.0611429	0.163286	0.0317143	-0.0137143	NA
235	34	-0.311148	0.130714	-0.0315714	NA	0.0944286	0.232571	NA	0.518857	0.355571	-0.498714	-0.337286	0.292143	-0.247143	0.456429	NA	0.671	NA	NA	NA	NA	NA	NA	0.365429	0.322143	1.38629	0.208714	0.00328571	NA
236	34	0.426533	-0.0472857	0.0794286	NA	0.0174286	-0.00142857	NA	0.268857	-0.0854286	0.0552857	0.190714	0.163143	0.0648571	0.188429	NA	0.454	NA	NA	NA	NA	NA	NA	0.0994286	-0.0518571	-0.00371429	0.127714	-0.0767143	NA
237	34	-0.0740006	-0.103286	-0.0125714	NA	-0.141571	-0.359429	NA	-0.547143	0.258571	0.221286	-0.150286	-0.695857	0.239857	-0.487571	NA	-0.479	NA	NA	NA	NA	NA	NA	-0.360571	-0.181857	-1.10871	-0.00528571	-0.0137143	NA
238	34	1.47353	0.280714	-0.227571	NA	-0.0775714	-0.540429	NA	-0.423143	-0.366429	0.0652857	-0.321286	-0.668857	-0.0211429	-0.211571	NA	-0.557	NA	NA	NA	NA	NA	NA	0.175429	0.0311429	-0.170714	0.0977143	-0.181714	NA
239	35	0.23634	0.0468571	0.107571	NA	-0.226571	-0.994714	NA	-0.441571	-0.268143	-0.0941429	0.359286	-0.644429	0.00957143	0.0675714	NA	-0.219714	NA	NA	0.275429	0.604429	NA	NA	-0.0687143	0.046	-0.285571	0.00171429	0.141571	NA
240	35	-0.265345	0.0348571	-0.365429	NA	0.0304286	0.127286	NA	0.607429	-0.424143	-0.116143	-0.600714	-0.00642857	-0.191429	0.179571	NA	0.385286	NA	NA	0.175429	-0.0785714	NA	NA	0.149286	0.16	1.91843	-0.353286	-0.130429	NA
241	35	-0.749038	0.196857	0.185571	NA	0.0384286	-1.00171	NA	-0.986571	0.337857	0.175857	0.370286	-1.07343	0.0205714	-0.509429	NA	-0.830714	NA	NA	0.189429	-0.442571	NA	NA	-0.135714	-0.024	-1.02557	0.182714	0.0175714	NA
242	35	-1.31833	0.0268571	0.344571	NA	0.114429	-0.319714	NA	0.397429	0.189857	0.222857	0.319286	-0.263429	0.101571	0.423571	NA	0.714286	NA	NA	0.0974286	-0.264571	NA	NA	0.146286	0.043	0.459429	0.270714	0.00757143	NA
243	35	1.24853	-0.0731429	-0.00542857	NA	0.192429	2.32129	NA	0.679429	0.0968571	-0.0721429	-0.000714286	2.46357	0.0805714	0.696571	NA	0.573286	NA	NA	-0.241571	0.616429	NA	NA	-0.0967143	-0.186	-1.31857	-0.172286	0.176571	NA
244	35	0.299831	-0.143143	-0.196429	NA	0.0684286	0.479286	NA	0.392429	-0.00314286	-0.0261429	-0.134714	0.344571	0.0825714	0.0435714	NA	0.165286	NA	NA	-0.0685714	-0.249571	NA	NA	-0.195714	-0.235	-0.620571	0.0267143	-0.106429	NA
245	35	0.58111	-0.0891429	-0.0704286	NA	-0.217571	-0.611714	NA	-0.648571	0.0708571	-0.0901429	-0.312714	-0.820429	-0.103429	-0.901429	NA	-0.787714	NA	NA	-0.427571	-0.185571	NA	NA	0.201286	0.196	0.872429	0.0437143	-0.106429	NA
246	36	1	0.0665714	-0.518571	-0.151143	-0.331	NA	0.0222857	0.605286	-0.381429	-0.113286	-1.35357	2.50086	-0.740857	0.552286	NA	0.706429	NA	NA	-0.121286	-0.312286	-0.0781429	NA	0.388571	0.25	3.93086	-0.601	-0.375429	NA
247	36	NA	-0.136429	0.0344286	-0.265143	-0.016	NA	-0.0437143	-0.360714	-0.100429	-0.0262857	0.265429	-0.699143	0.201143	-0.142714	NA	-0.513571	NA	NA	-0.158286	-0.0992857	-0.00814286	NA	0.248571	0.119	-0.590143	0.442	0.174571	NA
248	36	-0.56918	0.135571	0.362429	0.156857	-0.167	NA	-0.291714	0.0352857	0.0495714	-0.138286	0.377429	0.259857	0.151143	0.159286	NA	0.0584286	NA	NA	0.179714	0.303714	0.166857	NA	0.163571	0.184	-0.224143	0.038	-0.0954286	NA
249	36	0.519039	-0.0634286	0.277429	0.223857	0.35	NA	-0.0417143	-0.0687143	0.400571	-0.0452857	-0.210571	-0.403143	-0.00585714	0.170286	NA	0.169429	NA	NA	-0.0992857	0.0127143	0.189857	NA	-0.0324286	-0.034	-0.613143	0.649	0.156571	NA
250	36	-1.84684	0.0845714	0.220429	0.324857	0.163	NA	0.129286	-0.246714	0.203571	0.207714	0.674429	-0.707143	0.459143	-0.356714	NA	-0.104571	NA	NA	0.306714	0.357714	-0.193143	NA	-0.0904286	-0.025	-0.887143	-0.076	0.0525714	NA
251	36	0.41684	0.0525714	-0.408571	-0.287143	-0.031	NA	-0.0167143	0.564286	-0.0444286	0.0387143	0.0384286	-0.209143	-0.147857	0.246286	NA	0.355429	NA	NA	-0.204286	-0.222286	-0.269143	NA	0.00857143	-0.184	-0.429143	-0.334	-0.0224286	NA
252	36	0.313826	-0.139429	0.0324286	-0.00214286	0.032	NA	0.242286	-0.528714	-0.127429	0.0767143	0.208429	-0.742143	0.0831429	-0.628714	NA	-0.671571	NA	NA	0.0967143	-0.0402857	0.191857	NA	-0.686429	-0.31	-1.18714	-0.118	0.109571	NA
253	37	0.808179	0.0554286	0.0151429	NA	-0.021	2.76886	NA	1.10043	NA	-0.0314286	0.245143	2.643	NA	0.631429	NA	1.28171	NA	NA	NA	-0.0238571	-0.0152857	NA	NA	-0.0722857	-0.0352857	-0.186571	-0.115286	0.00742857
254	37	0.728574	0.0904286	-0.189857	NA	-0.065	-0.100143	NA	-0.808571	NA	-0.138429	-0.00685714	-0.333	NA	-0.351571	NA	-0.892286	NA	NA	NA	-0.0428571	-0.220286	NA	NA	0.131714	0.689714	0.135429	-0.206286	0.197429
255	37	0.389567	0.0454286	0.227143	NA	0.068	-1.28914	NA	-1.10957	NA	-0.110429	0.552143	-1.114	NA	-0.772571	NA	-1.74929	NA	NA	NA	-0.0928571	0.0567143	NA	NA	-0.182286	-1.45729	0.0644286	-0.124286	-0.0965714
256	37	0.321928	-0.0755714	-0.0368571	NA	0.069	-0.420143	NA	0.168429	NA	0.0355714	-0.109857	-0.201	NA	0.0404286	NA	0.0257143	NA	NA	NA	-0.0128571	0.0537143	NA	NA	-0.101286	0.735714	0.0664286	0.127714	0.0194286
257	37	0.921436	0.150429	-0.127857	NA	-0.053	-0.391143	NA	0.167429	NA	0.0645714	-0.0568571	-0.261	NA	0.180429	NA	0.329714	NA	NA	NA	0.0481429	-0.0382857	NA	NA	-0.129286	-0.242286	0.277429	-0.107286	-0.270571
258	37	0.948601	-0.248571	0.125143	NA	0.244	-0.366143	NA	0.241429	NA	0.0735714	-0.183857	-0.461	NA	0.164429	NA	0.398714	NA	NA	NA	0.347143	0.101714	NA	NA	0.0917143	-0.288286	0.262429	0.357714	0.467429
259	37	0.791606	-0.0175714	-0.0128571	NA	-0.242	-0.202143	NA	0.240429	NA	0.106571	-0.439857	-0.273	NA	0.107429	NA	0.605714	NA	NA	NA	-0.222857	0.0617143	NA	NA	0.261714	0.597714	-0.619571	0.0677143	-0.324571
260	38	0.887525	0.199143	-0.0458571	0.148286	0.142429	-0.878857	NA	-0.449714	-0.0385714	0.144286	-0.0105714	-0.807429	0.066	-0.726429	-0.229571	-0.712714	-0.234	NA	0.214143	-0.146286	NA	-0.698857	0.146571	0.228143	-0.260857	0.334714	0.220143	NA
261	38	-0.181149	-0.0768571	0.0471429	-0.248714	-0.123571	-0.405857	NA	-0.117714	-0.00157143	-0.0487143	0.188429	-0.314429	-0.206	-0.248429	-0.160571	-0.121714	0.13	NA	-0.0538571	-0.0842857	NA	-0.298857	0.0925714	0.129143	0.476143	-0.179286	-0.248857	NA
262	38	1.71984	-0.155857	-0.151857	-0.157714	-0.0735714	3.76514	NA	2.21529	-0.0665714	-0.00971429	0.299429	3.15557	0.096	1.93657	0.246429	2.62829	1.281	NA	-0.0808571	0.129714	NA	0.558143	-0.165429	-0.202857	1.31114	0.188714	0.281143	NA
263	38	0.0635029	0.0601429	-0.0158571	-0.0497143	-0.0135714	-0.616857	NA	-0.536714	0.00642857	0.0272857	-0.111571	-0.651429	-0.065	-0.373429	0.0474286	-0.775714	-0.628	NA	-0.0138571	-0.0752857	NA	0.473143	-0.262429	-0.157857	-0.666857	0.0277143	-0.0248571	NA
264	38	-0.112475	-0.0198571	-0.119857	0.265286	-0.0365714	-0.748857	NA	-0.901714	-0.102571	-0.158714	-0.125571	-0.568429	0.095	-0.369429	0.0394286	-0.640714	-0.634	NA	0.0111429	0.126714	NA	-0.175857	-0.0404286	-0.0878571	-0.919857	0.123714	-0.0488571	NA
265	38	0.663572	0.0471429	0.0641429	-0.176714	0.126429	-0.658857	NA	0.211286	0.230429	-0.0387143	-0.116571	-0.503429	0.011	-0.0114286	-0.191571	0.0152857	-0.062	NA	0.0781429	0.0907143	NA	0.0271429	0.213571	0.0951429	-1.07286	-0.165286	-0.0498571	NA
266	38	-0.33825	-0.0538571	0.222143	0.219286	-0.0215714	-0.455857	NA	-0.420714	-0.0275714	0.0842857	-0.123571	-0.310429	0.003	-0.207429	0.248429	-0.392714	0.147	NA	-0.154857	-0.0412857	NA	0.115143	0.0155714	-0.00385714	1.13314	-0.330286	-0.128857	NA
267	39	0.571434	0.0664286	-0.258857	0.336714	-0.236143	-0.528857	NA	-0.516429	-0.359571	0.162286	0.334714	-0.469143	-0.256714	0.0318571	NA	-0.342	NA	NA	-0.353714	-0.327	-0.179143	NA	-0.209143	-0.113286	-0.406857	-0.540429	-0.0884286	NA
268	39	-0.481969	-0.235571	0.155143	-0.304286	0.00785714	-0.177857	NA	-0.573429	0.117429	0.115286	0.434714	-0.808143	0.0622857	-0.310143	NA	-0.807	NA	NA	-0.104714	0.15	-0.187143	NA	-0.285143	-0.294286	-1.39986	0.197571	-0.0344286	NA
269	39	0.0440443	-0.0185714	-0.152857	0.0537143	0.0218571	0.698143	NA	0.759571	-0.186571	-0.0147143	-0.321286	0.438857	-0.0447143	0.389857	NA	0.963	NA	NA	-0.0807143	-0.26	-0.100143	NA	-0.0831429	-0.0202857	-0.137857	-0.0324286	0.0465714	NA
270	39	0.809826	-0.0355714	0.303143	0.213714	0.0588571	1.09714	NA	0.433571	0.0644286	0.0872857	-0.0422857	1.48986	-0.162714	0.329857	NA	0.592	NA	NA	0.256286	0.164	0.308857	NA	0.397857	0.221714	2.40814	0.385571	-0.0124286	NA
271	39	1.79036	0.353429	-0.0268571	-0.379286	0.0108571	0.382143	NA	0.0565714	-0.00457143	0.0982857	-0.0762857	0.158857	-0.0727143	-0.112143	NA	0.081	NA	NA	0.310286	0.306	0.182857	NA	0.425857	0.342714	0.438143	-0.371429	-0.00142857	NA
272	39	-0.0499049	-0.116571	-0.0508571	-0.0572857	-0.299143	-0.330857	NA	-0.0584286	0.206429	-0.139714	-0.637286	-0.210143	-0.0327143	-0.305143	NA	-0.167	NA	NA	-0.288714	-0.172	0.0768571	NA	-0.0451429	-0.000285714	0.674143	0.288571	-0.122429	NA
273	39	-0.510457	-0.0135714	0.0311429	0.136714	0.435857	-1.13986	NA	-0.101429	0.162429	-0.308714	0.307714	-0.600143	0.507286	-0.0241429	NA	-0.32	NA	NA	0.261286	0.139	-0.102143	NA	-0.201143	-0.136286	-1.57586	0.0725714	0.212571	NA
274	40	0.311503	-0.299857	-0.231429	0.400571	-0.136714	NA	NA	0.400286	-0.263857	-0.0437143	0.233429	0.931429	-0.240286	0.0281429	-0.129714	0.484286	-0.00428571	NA	NA	NA	NA	NA	-0.261571	0.0207143	0.847857	-0.435714	0.0784286	NA
275	40	-0.261881	0.0491429	0.176571	-0.110429	-0.0147143	NA	NA	-0.101714	-0.154857	0.130286	0.0544286	-0.613571	0.282714	0.0721429	-0.419714	-0.199714	0.155714	NA	NA	NA	NA	NA	-0.0995714	-0.165286	-0.494143	0.382286	-0.208571	NA
276	40	0.308011	0.0201429	-0.0304286	-0.328429	-0.0167143	NA	NA	0.392286	0.0471429	-0.113714	-0.252571	0.166429	-0.194286	0.200143	0.218286	0.495286	0.380714	NA	NA	NA	NA	NA	-0.131571	-0.158286	-0.392143	-0.0507143	-0.0565714	NA
277	40	-0.354759	0.0621429	0.00957143	-0.107429	0.000285714	NA	NA	-0.152714	-0.343857	0.0142857	-0.0685714	-0.442571	0.454714	-0.251857	0.548286	-0.502714	-0.0162857	NA	NA	NA	NA	NA	-0.320571	-0.0672857	0.0348571	0.191286	0.0634286	NA
278	40	0.68437	0.150143	-0.0664286	-0.263429	0.156286	NA	NA	0.422286	0.363143	-0.0187143	0.273429	0.655429	0.0787143	0.516143	0.295286	0.890286	0.400714	NA	NA	NA	NA	NA	-0.139571	0.0647143	-0.0731429	-0.187714	-0.111571	NA
279	40	0.077243	-0.0958571	0.134571	0.642571	0.131286	NA	NA	-0.486714	0.0471429	0.0352857	-0.339571	-0.595571	-0.0692857	-0.240857	0.0432857	-0.486714	-0.503286	NA	NA	NA	NA	NA	0.589429	0.00171429	-1.37514	0.0742857	0.227429	NA
280	40	0.695103	0.114143	0.00757143	-0.233429	-0.119714	NA	NA	-0.473714	0.305143	-0.00371429	0.0994286	-0.101571	-0.312286	-0.323857	-0.555714	-0.680714	-0.413286	NA	NA	NA	NA	NA	0.363429	0.303714	1.45186	0.0262857	0.00742857	NA
281	41	-0.28279	0.148571	0.222	NA	-0.0654286	NA	0.0288571	NA	0.307	0.226429	-0.00857143	0.196857	-0.0705714	-0.256429	NA	-0.212714	NA	NA	-0.0902857	NA	NA	NA	0.283	0.272286	1.93971	-0.260143	0.0308571	NA
282	41	0.380729	0.0375714	0.106	NA	0.0135714	NA	0.0548571	NA	-0.101	-0.0575714	0.390429	0.622857	-0.130571	0.507571	NA	0.522286	NA	NA	0.190714	NA	NA	NA	0.056	0.0892857	1.94071	0.150857	0.0308571	NA
283	41	0.186501	-0.0134286	0.396	NA	-0.000428571	NA	0.235857	NA	0.158	-0.0455714	0.0394286	-0.343143	0.0644286	0.226571	NA	0.258286	NA	NA	-0.0682857	NA	NA	NA	0.159	0.00928571	-0.481286	0.152857	0.0718571	NA
284	41	-0.0543923	0.0695714	-0.315	NA	-0.112429	NA	-0.411143	NA	-0.117	-0.107571	-0.450571	-0.369143	-0.419571	-0.478429	NA	-0.395714	NA	NA	-0.432286	NA	NA	NA	0.075	0.132286	0.282714	0.0518571	-0.0571429	NA
285	41	0.511974	-0.0474286	-0.155	NA	0.0555714	NA	-0.0311429	NA	-0.214	0.126429	0.104429	-0.644143	-0.388571	-0.218429	NA	-0.174714	NA	NA	0.0127143	NA	NA	NA	-0.198	-0.141714	-0.586286	-0.285143	0.0248571	NA
286	41	-0.440263	-0.131429	-0.223	NA	0.129571	NA	0.0318571	NA	-0.026	-0.101571	0.187429	-0.664143	0.473429	-0.106429	NA	-0.0697143	NA	NA	0.0887143	NA	NA	NA	-0.13	-0.0277143	-1.33729	-0.0961429	-0.166143	NA
287	41	0.228973	-0.0634286	-0.031	NA	-0.0204286	NA	0.0908571	NA	-0.007	-0.0405714	-0.262571	1.20086	0.471429	0.325571	NA	0.0722857	NA	NA	0.298714	NA	NA	NA	-0.245	-0.333714	-1.75829	0.285857	0.0648571	NA
288	42	1.08134	0.262	-0.0284286	NA	-0.0561429	-0.773571	NA	-0.414429	-0.116	0.405714	-0.530714	-0.565714	-0.320571	-0.303571	NA	-0.326857	-0.0231429	NA	-0.611714	-0.0445714	0.108	NA	0.214571	0.0704286	-0.194143	-0.0697143	0.0214286	-0.891286
289	42	0.748461	0.093	-0.146429	NA	-0.0591429	-0.0265714	NA	0.0895714	-0.215	-0.161286	0.392286	-0.177714	0.266429	-0.178571	NA	0.136143	-0.0271429	NA	0.139286	-0.122571	-0.231	NA	0.108571	0.0814286	0.307857	-0.184714	0.0884286	-0.156286
290	42	0.380729	-0.003	0.199571	NA	-0.0981429	0.275429	NA	0.651571	0.251	0.0127143	0.294286	0.248286	-0.0595714	0.471429	NA	0.434143	0.376857	NA	0.0702857	-0.0275714	-0.199	NA	0.100571	0.135429	0.803857	-0.137714	-0.0775714	0.525714
291	42	-0.0144996	0.008	0.175571	NA	-0.0431429	1.03743	NA	-0.248429	0.019	-0.244286	0.224286	0.754286	0.215429	0.00842857	NA	-0.155857	-0.296143	NA	0.110286	-0.163571	0.349	NA	-0.389429	-0.343571	-1.39414	0.232286	-0.0605714	1.43071
292	42	1.19849	-0.022	-0.149429	NA	0.158857	0.792429	NA	0.247571	-0.186	0.0797143	-0.206714	0.832286	-0.138571	-0.0205714	NA	0.147143	0.129857	NA	-0.190714	0.178429	0.217	NA	0.263571	0.270429	2.46386	0.0182857	-0.193571	1.32071
293	42	0.636915	-0.266	-0.0864286	NA	0.122857	-0.208571	NA	0.183571	0.035	-0.0482857	-0.513714	-0.353714	0.350429	0.191429	NA	0.100143	0.307857	NA	0.309286	0.345429	-0.071	NA	-0.170429	-0.0995714	-1.16614	0.306286	0.0804286	-0.622286
294	42	-1.20091	-0.072	0.0355714	NA	-0.0251429	-1.09657	NA	-0.509429	0.212	-0.0442857	0.340286	-0.737714	-0.313571	-0.168571	NA	-0.334857	-0.468143	NA	0.173286	-0.165571	-0.173	NA	-0.127429	-0.114571	-0.821143	-0.164714	0.141429	-1.60729
295	43	0.137504	-0.06	0.0288571	0.270714	-0.00885714	NA	NA	-0.288857	0.285429	0.278571	0.189429	-0.268571	-0.0277143	-0.241	NA	-0.282	NA	NA	0.190429	-0.0475714	NA	NA	0.129	0.145571	-0.527286	0.273286	-0.012	NA
296	43	0.480265	0.047	0.190857	-0.375286	-0.160857	NA	NA	0.0911429	0.111429	-0.0574286	0.182429	0.679429	-0.270714	0.212	NA	0.513	NA	NA	-0.193571	0.0374286	NA	NA	0.211	0.0535714	1.50671	-0.0787143	0.061	NA
297	43	1.1865	0.255	-0.299143	0.0657143	0.0791429	NA	NA	-0.0578571	-0.00857143	0.237571	-0.00857143	-0.0995714	0.235286	-0.077	NA	-0.216	NA	NA	0.138429	-0.118571	NA	NA	0.366	0.323571	0.408714	-0.344714	-0.214	NA
298	43	0.276199	0.109	0.120857	-0.275286	0.135143	NA	NA	0.389143	-0.299571	-0.255429	-0.0255714	0.182429	-0.139714	0.87	NA	0.509	NA	NA	-0.260571	-0.225571	NA	NA	-0.377	-0.260429	-0.186286	0.0742857	0.348	NA
299	43	0.832688	0.019	-0.0491429	-0.0302857	0.000142857	NA	NA	0.616143	0.0374286	0.0185714	-0.193571	0.648429	-0.133714	0.256	NA	0.631	NA	NA	-0.00157143	0.0314286	NA	NA	0.01	0.0775714	0.712714	0.0992857	-0.085	NA
300	43	1.09018	-0.168	0.0208571	0.0897143	0.0501429	NA	NA	-0.352857	-0.00157143	0.0355714	0.0534286	-0.462571	0.116286	-0.574	NA	-0.482	NA	NA	0.0164286	0.0974286	NA	NA	0.095	0.0575714	-0.702286	0.241286	-0.275	NA
301	43	-0.32916	-0.202	-0.0131429	0.254714	-0.0948571	NA	NA	-0.396857	-0.124571	-0.257429	-0.197571	-0.679571	0.220286	-0.446	NA	-0.673	NA	NA	0.110429	0.225429	NA	NA	-0.434	-0.397429	-1.21229	-0.264714	0.177	NA
302	44	1.76043	0.151143	-0.194	NA	-0.086	NA	0.243714	0.410286	-0.178	0.250714	-0.431286	0.613143	-0.286	0.530143	NA	0.307286	NA	NA	-0.207714	NA	-0.176571	0.312857	0.172429	0.204143	0.871	-0.0195714	0.000714286	0.608286
303	44	-1.26882	0.0601429	-0.023	NA	0.352	NA	0.0477143	-0.372714	-0.064	-0.0682857	0.222714	-0.727857	0.68	-0.134857	NA	-0.266714	NA	NA	0.138286	NA	-0.498571	0.729857	-0.483571	-0.356857	-1.364	0.201429	0.304714	-0.945714
304	44	0.325386	-0.0338571	0.05	NA	-0.126	NA	-0.257286	0.705286	0.214	-0.0232857	0.807714	0.726143	-0.387	0.197143	NA	0.968286	NA	NA	-0.175714	NA	0.430429	-0.649143	-0.259571	-0.285857	-0.108	0.281429	0.0407143	0.672286
305	44	0.587845	-0.278857	0.088	NA	0.043	NA	0.0517143	-0.563714	-0.014	-0.0572857	0.109714	-0.765857	0.303	-0.391857	NA	-0.886714	NA	NA	0.100286	NA	-0.0595714	-0.386143	-0.412571	-0.158857	-1.363	-0.170571	0.122714	-0.533714
306	44	1.13027	0.150143	0.016	NA	-0.059	NA	0.231714	1.13829	-0.065	0.0297143	0.479714	1.39014	0.034	0.808143	NA	1.13729	NA	NA	0.0222857	NA	0.250429	-0.279143	0.457429	0.421143	2.123	-0.207571	-0.174286	1.43729
307	44	0.733788	-0.130857	0.004	NA	-0.139	NA	-0.0162857	-0.782714	-0.053	-0.0692857	-1.19529	-0.678857	-0.355	-0.566857	NA	-0.782714	NA	NA	0.109286	NA	0.158429	0.374857	0.266429	0.0691429	0.167	-0.262571	-0.221286	-0.542714
308	44	-0.365871	0.0821429	0.059	NA	0.015	NA	-0.301286	-0.534714	0.16	-0.0622857	0.00671429	-0.556857	0.011	-0.441857	NA	-0.476714	NA	NA	0.0132857	NA	-0.104571	-0.103143	0.259429	0.107143	-0.326	0.177429	-0.0732857	-0.695714
309	45	0.844787	0.0435714	-0.000571429	0.343429	-0.119	0.762429	NA	0.235	-0.258	-0.0795714	0.358429	0.832143	NA	0.439143	NA	0.431143	NA	NA	-0.0774286	1.18514	NA	NA	-0.235857	-0.208571	-1.09586	-0.271571	-0.205286	NA
310	45	0.683472	-0.000428571	0.385429	0.0264286	0.093	-0.0955714	NA	0.12	0.222	0.122429	0.109429	-0.431857	NA	-0.232857	NA	0.0161429	NA	NA	0.399571	-0.124857	NA	NA	-0.447857	-0.432571	-0.0958571	0.319429	0.0867143	NA
311	45	0.899176	-0.109429	0.00742857	-0.270571	-0.248	-0.713571	NA	-0.119	0.051	-0.0365714	-0.0635714	-0.255857	NA	-0.0368571	NA	-0.283857	NA	NA	-0.103429	0.0481429	NA	NA	0.166143	0.134429	1.60214	-0.410571	-0.156286	NA
312	45	-5.1078	0.0395714	0.00342857	0.270429	0.14	-0.920571	NA	-0.161	0.012	0.00442857	-0.322571	-0.490857	NA	-0.222857	NA	-0.235857	NA	NA	0.0345714	-0.862857	NA	NA	0.449143	0.373429	1.51514	0.121429	0.0127143	NA
313	45	0.629473	0.328571	-0.496571	-0.565571	-0.516	-0.221571	NA	-1.106	-0.406	0.173429	-0.447571	-1.65886	NA	-0.727857	NA	-1.45786	NA	NA	-0.0564286	-0.617857	NA	NA	0.273143	0.403429	0.813143	-0.235571	-0.140286	NA
314	45	0.231432	-0.0404286	0.0594286	0.262429	0.286	2.24543	NA	1.585	0.22	-0.185571	0.224429	2.61614	NA	1.47114	NA	1.91214	NA	NA	-0.130429	0.261143	NA	NA	-0.289857	-0.257571	-1.48486	-0.209571	0.0937143	NA
315	45	0.727703	-0.261429	0.0414286	-0.0665714	0.364	-1.05657	NA	-0.554	0.159	0.00142857	0.141429	-0.610857	NA	-0.689857	NA	-0.381857	NA	NA	-0.0664286	0.111143	NA	NA	0.0851429	-0.0125714	-1.25386	0.686429	0.308714	NA
316	46	0.604071	-0.245143	-0.0864286	-0.382143	-0.110429	3.47586	NA	1.25414	-0.063	-0.0575714	0.0568571	3.304	-0.105	0.903	NA	1.42014	NA	NA	0.115714	-0.160143	NA	NA	-0.619	-0.343857	-0.924571	0.202714	0.0688571	NA
317	46	-0.360305	0.143857	0.0545714	0.202857	0.0905714	-0.397143	NA	-0.262857	-0.078	0.108429	0.114857	-0.506	-0.161	-0.119	NA	-0.147857	NA	NA	-0.504286	-0.0271429	NA	NA	0.117	0.329143	-0.0625714	-0.118286	0.112857	NA
318	46	-0.181149	0.121857	-0.370429	0.250857	0.143571	-0.925143	NA	-0.710857	-0.169	0.0944286	-0.490143	-0.881	-0.117	-0.315	NA	-0.538857	NA	NA	-0.0472857	-0.0401429	NA	NA	0.023	0.140143	1.42843	-0.305286	-0.115143	NA
319	46	0.495695	0.00985714	0.217571	0.0598571	-0.0434286	-0.868143	NA	-0.449857	-0.117	0.206429	0.136857	-0.783	-0.223	-0.326	NA	-0.515857	NA	NA	-0.219286	-0.661143	NA	NA	0.541	0.109143	1.37643	0.0997143	0.0188571	NA
320	46	-0.531156	-0.0891429	-0.107429	-0.156143	-0.0554286	-0.447143	NA	0.103143	-0.081	-0.0955714	0.125857	-0.383	-0.163	-0.005	NA	0.171143	NA	NA	0.0477143	0.467857	NA	NA	0.335	-0.0138571	-0.814571	-0.412286	-0.0351429	NA
321	46	0.366252	0.217857	-0.184429	-0.188143	0.202571	-0.400143	NA	0.454143	0.374	-0.131571	-0.225143	-0.439	0.616	0.303	NA	0.164143	NA	NA	0.372714	0.0988571	NA	NA	-0.572	-0.279857	-0.235571	0.187714	-0.126143	NA
322	46	-0.603841	-0.159143	0.476571	0.212857	-0.227429	-0.438143	NA	-0.387857	0.134	-0.124571	0.280857	-0.312	0.153	-0.441	NA	-0.552857	NA	NA	0.234714	0.321857	NA	NA	0.175	0.0591429	-0.767571	0.345714	0.0758571	NA
323	47	-0.222633	0.0267143	0.368286	-0.105	0.138714	NA	-0.361571	-0.740143	0.494714	0.344286	0.377429	-0.766429	0.328714	-0.536	NA	-0.989857	NA	NA	0.243429	-0.0588571	-0.178429	-0.215857	-0.201857	-0.0288571	-0.586714	0.114857	0.151714	-0.863429
324	47	1.00935	0.0247143	-0.488714	-0.564	-0.149286	NA	0.336429	0.571857	-0.347286	0.125286	-0.690571	1.96157	-0.572286	0.207	NA	0.445143	NA	NA	-0.342571	-0.0928571	-0.524429	0.242143	0.133143	0.279143	3.26329	-0.261143	-0.464286	2.16457
325	47	0.0482362	0.122714	0.0602857	0.509	-0.133286	NA	-0.258571	0.526857	-0.0362857	-0.109714	-0.0385714	0.246571	0.223714	0.648	NA	0.690143	NA	NA	-0.152571	-0.0118571	-0.245429	0.460143	-0.166857	-0.193857	-0.309714	-0.277143	0.194714	0.371571
326	47	1.23756	0.248714	-0.322714	-0.514	-0.117286	NA	0.0634286	-0.601143	-0.218286	0.282286	-0.280571	-0.304429	-0.622286	-0.252	NA	-0.493857	NA	NA	-0.00957143	-0.183857	0.124571	0.376143	0.512143	0.419143	0.514286	-0.138143	-0.174286	-0.416429
327	47	0.597412	-0.157286	0.150286	0.226	0.0567143	NA	-0.00857143	0.444857	0.174714	0.0222857	0.379429	0.150571	-0.0992857	0.272	NA	0.489143	NA	NA	-0.106571	0.203143	0.391571	-0.576857	-0.0738571	-0.0828571	-0.470714	0.103857	0.166714	0.253571
328	47	-0.500218	-0.119286	-0.0667143	0.447	0.141714	NA	-0.118571	-0.603143	-0.000285714	-0.0377143	-0.135571	-0.927429	0.603714	-0.451	NA	-0.574857	NA	NA	0.165429	0.109143	0.0185714	-0.319857	-0.0838571	-0.257857	-1.83371	0.116857	0.0637143	-1.08143
329	47	-0.106249	-0.146286	0.299286	0.001	0.0627143	NA	0.347429	0.400857	-0.0672857	-0.626714	0.388429	-0.360429	0.137714	0.112	NA	0.434143	NA	NA	0.202429	0.0351429	0.413571	0.0341429	-0.118857	-0.134857	-0.576714	0.340857	0.0617143	-0.428429
330	48	-0.58208	-0.0664286	-0.0622857	0.118714	-0.0374286	-1.27443	-0.085	-0.645857	-0.0921429	0.123143	0.554	-1.25043	0.246857	-0.855286	NA	-0.879	-0.765857	NA	0.0461429	-0.605857	NA	NA	0.219429	0.144	0.972571	-0.0518571	0.013	NA
331	48	0.747602	-0.0634286	0.0307143	-0.0622857	0.0125714	-0.641429	0.323	0.153143	0.0538571	-0.130857	-0.037	-0.0184286	0.184857	0.364714	NA	0.236	0.431143	NA	-0.0428571	0.164143	NA	NA	-0.239571	-0.245	-0.707429	0.201143	0.099	NA
332	48	0.205393	-0.0224286	-0.173286	0.0867143	0.0555714	-0.994429	-0.274	-0.445857	-0.264143	-0.000857143	-0.03	-1.26443	-0.151143	-0.453286	NA	-0.336	-0.597857	NA	0.0501429	0.0221429	NA	NA	-0.0445714	-0.004	-0.737429	-0.228857	0.18	NA
333	48	0.396159	-0.0314286	0.156714	0.00971429	-0.0614286	1.59957	0.103	-0.287857	-0.00614286	-0.144857	-0.042	1.34857	-0.0721429	-0.110286	NA	-0.192	0.0281429	NA	0.0381429	0.686143	NA	NA	-0.331571	-0.335	-1.73443	0.251143	-0.131	NA
334	48	0.777367	0.0375714	0.423714	-0.0812857	0.0235714	-1.07843	0.099	-0.144857	0.274857	0.157143	0.128	-1.01743	0.229857	0.0507143	NA	0.078	-0.0178571	NA	-0.0438571	-0.194857	NA	NA	0.0114286	0.099	-0.392429	-0.167857	0.093	NA
335	48	0.840765	0.0995714	0.0387143	0.152714	0.0445714	2.69757	0.146	1.22514	0.0488571	-0.0728571	0.052	2.50057	-0.0741429	0.983714	NA	1.104	0.904143	NA	-0.0138571	0.364143	NA	NA	-0.0775714	-0.094	0.304571	0.222143	-0.101	NA
336	48	1.01935	0.0465714	-0.414286	-0.224286	-0.0374286	-0.308429	-0.312	0.146143	-0.0151429	0.0691429	-0.625	-0.298429	-0.364143	0.0197143	NA	-0.011	0.0181429	NA	-0.0338571	-0.435857	NA	NA	0.462429	0.435	2.29457	-0.225857	-0.153	NA
337	49	-0.662004	-0.251857	0.0291429	NA	-0.044	NA	0.0957143	-0.808429	0.057	-0.0227143	0.328143	-1.08229	0.0621429	-0.673429	0.193143	-0.912429	NA	NA	-0.0854286	0.0267143	-0.128429	-0.320857	-0.128286	-0.0797143	-1.57929	0.243571	0.105857	NA
338	49	0.648005	0.298143	0.213143	NA	0.14	NA	-1.08229	-0.216429	-0.144	-0.135714	0.452143	-0.349286	0.222143	-0.113429	0.210143	-0.372429	NA	NA	-0.0844286	0.225714	-0.0304286	0.0241429	-0.238286	-0.253714	-0.538286	-0.0974286	0.0308571	NA
339	49	1.24306	0.0131429	-0.311857	NA	-0.249	NA	0.143714	0.852571	0.016	-0.0277143	0.0141429	1.23471	-0.0888571	0.786571	-0.109857	1.03557	NA	NA	0.0775714	-0.00228571	0.0675714	1.20514	-0.0472857	-0.0287143	1.39671	-0.274429	-0.359143	NA
340	49	0.215368	-0.0478571	0.121143	NA	0.115	NA	-0.575286	-0.706429	-0.065	0.0922857	0.00314286	-0.750286	0.212143	-0.518429	-0.104857	-0.650429	NA	NA	0.0915714	-0.0872857	-0.226429	-0.878857	-0.188286	-0.0987143	-0.862286	0.474571	0.262857	NA
341	49	0.27023	-0.0788571	0.0391429	NA	-0.18	NA	0.899714	0.955571	-0.021	-0.0597143	0.144143	1.00671	-0.619857	0.746571	0.0261429	1.20557	NA	NA	-0.0394286	-0.320286	0.0805714	-0.304857	0.207714	0.0752857	1.10171	0.120571	0.199857	NA
342	49	1.42975	0.124143	-0.492857	NA	0.105	NA	0.691714	-0.0284286	-0.159	0.233286	-1.01286	-0.178286	-0.0108571	-0.0724286	0.157143	-0.371429	NA	NA	-0.216429	0.253714	0.199571	0.298143	0.196714	0.389286	0.136714	-0.831429	-0.353143	NA
343	49	0.340277	-0.0568571	0.402143	NA	0.113	NA	-0.173286	-0.0484286	0.316	-0.0797143	0.0711429	0.118714	0.223143	-0.155429	-0.371857	0.0655714	NA	NA	0.256571	-0.0962857	0.0375714	-0.0228571	0.197714	-0.00371429	0.344714	0.364571	0.112857	NA
344	50	1.23879	0.261286	-0.180571	0.219143	0.0787143	-0.188429	0.528	0.131429	-0.0361429	-0.0217143	0.0527143	-0.146571	0.0412857	0.217857	NA	0.0884286	NA	NA	0.00414286	0.0457143	0.0167143	NA	-0.381857	-0.253429	-0.602571	0.05	-0.00871429	NA
345	50	0.9568	-0.111714	0.148429	-0.272857	0.100714	-0.991429	-0.452	-0.411571	-0.0621429	0.0342857	0.166714	-0.930571	0.0102857	-0.312143	NA	-0.986571	NA	NA	-0.0558571	-0.173286	0.0497143	NA	0.0241429	0.0215714	-0.142571	-0.471	-0.205714	NA
346	50	0.151859	0.0542857	0.144429	0.284143	0.132714	0.981571	0.097	0.323429	0.0688571	-0.0547143	0.384714	0.806429	0.0192857	0.238857	NA	0.335429	NA	NA	-0.102857	0.114714	0.313714	NA	0.323143	0.314571	1.35143	0.058	0.102286	NA
347	50	0.899949	-0.0827143	-0.396571	0.116143	-0.247286	0.622571	0.026	-0.0215714	-0.0651429	0.298286	-0.0802857	0.432429	-0.0217143	0.0648571	NA	0.342429	NA	NA	0.00514286	-0.0262857	-0.0972857	NA	0.0971429	-0.0204286	0.282429	-0.453	-0.0637143	NA
348	50	0.31034	0.0282857	0.429429	-0.239857	0.0887143	-1.06343	-0.697	-0.771571	0.00485714	0.0242857	-0.124286	-1.06357	0.0232857	-0.437143	NA	-0.434571	NA	NA	0.0951429	-0.120286	0.469714	NA	-0.261857	-0.301429	-1.61457	0.229	0.240286	NA
349	50	1.08134	0.196286	-0.284571	-0.275857	0.0157143	0.128571	0.256	0.152429	0.0788571	0.0862857	-0.156286	0.121429	-0.0927143	-0.0891429	NA	0.325429	NA	NA	0.0251429	-0.0812857	-0.754286	NA	0.228143	0.211571	0.350429	0.289	-0.0387143	NA
350	50	-0.0394883	-0.345714	0.139429	0.169143	-0.169286	0.510571	0.242	0.597429	0.0108571	-0.366714	-0.243286	0.780429	0.0202857	0.316857	NA	0.329429	NA	NA	0.0291429	0.240714	0.00171429	NA	-0.0288571	0.0275714	0.375429	0.298	-0.0257143	NA
351	51	-0.00723157	0.113143	0.133286	0.0131429	0.0405714	0.192143	-0.357286	-0.072	-0.235286	0.027	0.681714	-0.301286	0.002	-0.0655714	NA	0.234	NA	NA	-0.108857	0.198429	0.0307143	NA	0.294429	0.134143	-0.305286	0.132429	0.199143	-0.796143
352	51	0.141433	0.0951429	-0.257714	0.0641429	0.173571	-0.719857	-0.534286	-0.574	-0.0372857	0.075	0.346714	-0.566286	-0.108	-0.381571	NA	-0.51	NA	NA	-0.102857	-0.0285714	0.0877143	NA	0.254429	0.105143	-0.0432857	0.117429	-0.0738571	0.702857
353	51	0.794104	-0.0538571	0.254286	-0.0608571	0.0855714	-0.653857	-0.498286	-0.526	0.121714	-0.054	-0.100286	-0.656286	0.079	-0.0185714	NA	-0.475	NA	NA	0.00314286	-0.0215714	-0.0592857	NA	-0.303571	-0.259857	-0.904286	0.446429	0.193143	-0.246143
354	51	0.689746	-0.0718571	-0.276714	-0.254857	-0.136429	1.14114	0.649714	0.467	0.183714	-0.027	-0.531286	1.44471	-0.042	0.660429	NA	0.176	NA	NA	0.151143	-0.139571	-0.286286	NA	-0.0875714	-0.0318571	0.912714	-0.424571	0.0631429	0.661857
355	51	0.994942	0.0751429	-0.159714	0.249143	-0.371429	-0.748857	0.198714	-0.776	-0.0842857	-0.052	-0.244286	-1.15929	0.01	-0.835571	NA	-0.854	NA	NA	-0.148857	0.271429	0.102714	NA	-0.390571	-0.297857	-1.12129	0.0914286	-0.187857	-0.332143
356	51	0.509949	-0.0578571	0.151286	0.158143	-0.0154286	0.760143	0.827714	1.418	0.0127143	0.094	0.116714	0.999714	-0.066	0.667429	NA	1.237	NA	NA	0.0871429	0.143429	0.0357143	NA	0.00242857	0.266143	1.15371	-0.563571	-0.239857	0.125857
357	51	-0.766112	-0.0998571	0.155286	-0.168857	0.223571	0.0291429	-0.286286	0.063	0.0387143	-0.063	-0.269286	0.238714	0.125	-0.0265714	NA	0.192	NA	NA	0.119143	-0.423571	0.0887143	NA	0.230429	0.0841429	0.307714	0.200429	0.0461429	-0.116143
358	52	-0.85726	-0.0431429	0.102429	0.0295714	0.176286	-1.036	0.0867143	-1.13657	-0.00214286	-0.0382857	0.898857	-0.961429	0.255571	-0.476714	NA	-1.28714	NA	NA	0.411286	0.223714	0.288429	NA	0.232	0.221571	0.559286	-0.131857	0.0972857	NA
359	52	0.378512	0.233857	-0.0145714	0.269571	0.317286	-0.912	-0.174286	-0.271571	-0.239143	0.253714	0.0988571	-1.54243	-0.230429	-0.474714	NA	-0.0931429	NA	NA	-0.0167143	-0.0282857	-0.157571	NA	0.03	-0.0124286	-1.52671	0.259143	0.185286	NA
360	52	0.403813	-0.191143	0.305429	0.0185714	-0.133714	2.853	0.319714	0.383429	0.0268571	-0.120286	-0.234143	3.05657	0.0875714	0.197286	NA	0.639857	NA	NA	-0.0947143	0.198714	-0.235571	NA	-0.569	-0.519429	-2.19271	-0.295857	-0.0557143	NA
361	52	-0.179515	0.101857	-0.144571	-0.0264286	-0.0567143	-0.663	-0.156286	-0.174571	-0.0931429	-0.182286	0.238857	-0.517429	-0.157429	0.125286	NA	-0.176143	NA	NA	0.0242857	-0.0162857	-0.468571	NA	0.143	0.0505714	-0.273714	0.391143	-0.0737143	NA
362	52	-0.456009	0.0478571	0.208429	0.214571	0.00428571	-0.564	-0.422286	-0.270571	0.332857	0.00471429	-0.318143	-0.609429	0.152571	-0.222714	NA	-0.568143	NA	NA	0.0512857	-0.523286	0.520429	NA	0.154	0.0925714	0.306286	-0.0118571	0.0392857	NA
363	52	0.358396	-0.0281429	-0.462571	-0.280429	-0.193714	0.134	0.498714	0.714429	-0.250143	0.200714	-0.242143	0.392571	-0.181429	0.380286	NA	0.589857	NA	NA	-0.133714	0.198714	0.0324286	NA	0.369	0.244571	1.91729	-0.692857	-0.413714	NA
364	52	-0.358454	-0.121143	0.00542857	-0.225429	-0.113714	0.188	-0.152286	0.755429	0.224857	-0.118286	-0.442143	0.181571	0.0735714	0.471286	NA	0.894857	NA	NA	-0.241714	-0.0532857	0.0204286	NA	-0.359	-0.0774286	1.21029	0.482143	0.221286	NA
365	53	0.624803	0.034	0.112571	-0.0548571	-0.123571	0.447	-0.359286	0.0671429	0.018	-0.00457143	0.0522857	0.475571	0.193571	0.374	NA	0.245	NA	NA	0.209714	-1.04029	0.024	NA	0.0311429	0.135	0.284	0.405	-0.00257143	0.541714
366	53	0.459432	0.059	0.178571	-0.362857	0.0864286	0.285	0.146714	0.807143	-0.095	0.114429	0.0792857	0.785571	-0.0954286	0.685	NA	0.837	NA	NA	0.120714	0.262714	-0.135	NA	-0.285857	-0.058	-0.11	0.383	0.0574286	0.988714
367	53	0.369606	0.06	-0.321429	0.0601429	0.0374286	-0.352	-0.127286	-0.613857	0.02	-0.131571	-0.113714	-0.750429	-0.182429	-0.63	NA	-0.74	NA	NA	0.0817143	-0.0892857	0.049	NA	0.0971429	0.086	-0.028	-0.188	0.0324286	-0.899286
368	53	0.467801	-0.027	-0.0274286	0.198143	0.231429	-0.623	-0.222286	-1.29586	-0.061	-0.00357143	-0.317714	-1.41143	0.122571	-1.48	NA	-1.231	NA	NA	-0.0172857	-0.525286	-0.121	NA	0.318143	0.088	-0.769	-0.18	-0.00757143	-1.92629
369	53	0.687061	-0.011	-0.0224286	0.409143	-0.271571	0.402	0.133714	0.966143	0.075	0.0644286	-0.0907143	1.11957	-0.231429	0.973	NA	0.781	NA	NA	-0.133286	0.301714	-0.005	NA	-0.0288571	-0.014	0.879	-0.125	-0.0395714	1.36571
370	53	0.378512	-0.107	0.437571	0.0211429	0.194429	-0.454	0.241714	0.100143	0.283	-0.0185714	0.466286	-0.664429	0.124571	0.103	NA	0.11	NA	NA	0.0337143	0.0807143	0.016	NA	-0.252857	-0.324	-1.383	0.2	0.165429	-0.854286
371	53	0.58111	-0.008	-0.357429	-0.270857	-0.154571	0.295	0.186714	-0.0308571	-0.24	-0.0205714	-0.0757143	0.445571	0.0685714	-0.025	NA	-0.002	NA	NA	-0.295286	1.00971	0.172	NA	0.121143	0.087	1.127	-0.495	-0.205571	0.783714
372	54	NA	-0.211571	0.166571	NA	0.0125714	-0.705571	NA	-0.845429	0.147857	0.105429	0.188286	-1.27929	0.227857	-0.371857	NA	-0.794143	NA	NA	0.0491429	0.117571	NA	NA	-0.143571	-0.0937143	-1.01643	0.139571	0.216286	NA
373	54	0.105678	0.135429	-0.165429	NA	-0.186429	1.95943	NA	1.13257	-0.140143	-0.00557143	-0.170714	2.71471	-0.372143	0.658143	NA	1.06186	NA	NA	-0.143857	0.0295714	NA	NA	-0.281571	-0.309714	-0.106429	-0.0814286	-0.168714	NA
374	54	0.319618	-0.0915714	0.119571	NA	-0.105429	-0.0545714	NA	0.303571	0.105857	-0.187571	0.223286	0.310714	-0.00314286	-0.102857	NA	0.147857	NA	NA	-0.121857	-0.394429	NA	NA	-0.216571	0.0322857	1.60757	-0.150429	-0.0797143	NA
375	54	0.784085	0.141429	0.290571	NA	0.0605714	-0.774571	NA	-1.19243	0.0378571	0.161429	0.498286	-1.25929	0.0368571	-0.506857	NA	-1.17614	NA	NA	0.284143	-0.266429	NA	NA	0.487429	0.407286	0.101571	-0.347429	0.0372857	NA
376	54	0.0894982	0.0654286	-0.116429	NA	0.233571	-0.421571	NA	-0.284429	0.0608571	0.0284286	-0.101714	-0.816286	0.117857	-0.156857	NA	-0.155143	NA	NA	0.0641429	-0.429429	NA	NA	0.315429	0.129286	-0.527429	0.0985714	-0.0297143	NA
377	54	0.1137	-0.0795714	-0.0254286	NA	0.0515714	0.663429	NA	1.02357	0.206857	-0.0545714	-0.659714	1.08471	-0.0221429	0.555143	NA	1.23886	NA	NA	0.187143	-0.0314286	NA	NA	-0.0265714	0.0702857	0.835571	-0.0314286	0.0792857	NA
378	54	-0.0709665	0.0404286	-0.269429	NA	-0.0664286	-0.666571	NA	-0.137429	-0.419143	-0.0475714	0.0222857	-0.755286	0.0148571	-0.0748571	NA	-0.323143	NA	NA	-0.318857	0.974571	NA	NA	-0.134571	-0.235714	-0.894429	0.372571	-0.0547143	NA
379	55	-0.831358	-0.233143	-0.12	-0.0954286	-0.0591429	NA	NA	-0.119714	-0.00371429	0.057	0.522714	0.330286	-0.199429	-0.138714	-0.160714	-0.348571	NA	NA	-0.00485714	-0.235	NA	NA	-0.0551429	0.021	1.421	0.162143	0.0454286	0.424
380	55	0.0621217	-0.0771429	-0.177	-0.185429	-0.219143	NA	NA	-0.514714	0.125286	0.082	-0.578286	-0.323714	-0.443429	-0.803714	0.263286	-0.739571	NA	NA	0.0601429	0.095	NA	NA	0.120857	0.135	0.923	-0.0508571	0.0174286	-0.57
381	55	0.67717	0.117857	0.061	-0.270429	-0.255143	NA	NA	-0.228714	-0.120714	0.086	0.0237143	0.185286	-0.260429	-0.106714	0.0682857	-0.0525714	NA	NA	-0.191857	-0.255	NA	NA	0.215857	0.203	0.374	0.0851429	-0.0745714	0.289
382	55	-0.187707	0.0848571	-0.024	0.350571	0.199857	NA	NA	0.639286	-0.0217143	-0.194	-0.457286	0.493286	-0.0114286	0.838286	-0.305714	0.928429	NA	NA	0.0701429	0.263	NA	NA	-0.102143	-0.111	-0.225	-0.103857	0.0524286	0.849
383	55	-0.432455	0.0878571	0.072	0.392571	0.256857	NA	NA	-0.437714	-0.0597143	0.07	-0.144286	-0.977714	0.425571	0.0762857	0.214286	-0.635571	NA	NA	-0.0838571	-0.106	NA	NA	-0.389143	-0.304	-1.357	-0.136857	0.202429	-1.546
384	55	-0.327348	0.0628571	-0.01	-0.145429	-0.0561429	NA	NA	0.342286	-0.116714	0.088	0.604714	-0.141714	0.162571	0.224286	-0.0507143	0.537429	NA	NA	0.0111429	0.217	NA	NA	-0.0441429	-0.051	-1.23	-0.0398571	-0.0945714	-0.097
385	55	-1.1016	-0.0431429	0.198	-0.0464286	0.132857	NA	NA	0.319286	0.197286	-0.189	0.0287143	0.434286	0.326571	-0.0897143	-0.0287143	0.310429	NA	NA	0.139143	0.021	NA	NA	0.253857	0.107	0.094	0.0841429	-0.148571	0.651
386	56	-1.5649	-0.0402857	-0.196286	NA	0.0395714	-0.420857	NA	-0.203714	-0.192429	-0.0774286	0.143714	-0.378857	0.196143	0.004	NA	-0.369571	NA	NA	0.0275714	0.00385714	NA	NA	0.018	0.023	0.562143	0.228286	-0.0481429	-0.209143
387	56	0.38405	-0.100286	-0.108286	NA	0.204571	-0.483857	NA	0.158286	0.0725714	-0.328429	-0.481286	-0.367857	0.398143	0.147	NA	0.0784286	NA	NA	0.388571	0.0358571	NA	NA	-0.266	-0.304	-1.33686	0.332286	-0.0171429	-0.468143
388	56	-2.67116	0.0637143	-0.323286	NA	0.0645714	-0.585857	NA	-0.0577143	-0.168429	0.176571	0.238714	-0.300857	0.208143	-0.35	NA	-0.0295714	NA	NA	-0.278429	-0.155143	NA	NA	-0.05	-0.036	-0.171857	-0.196714	0.0158571	-0.183143
389	56	-0.128156	-0.0792857	0.215714	NA	0.120571	2.62914	NA	0.859286	0.205571	-0.0634286	-0.199286	2.75214	-0.148857	0.724	NA	0.934429	NA	NA	0.250571	0.208857	NA	NA	-0.097	-0.2	-1.09986	0.344286	-0.0561429	1.91686
390	56	-0.190997	-0.0202857	0.117714	NA	-0.301429	-0.346857	NA	-0.654714	0.0705714	-0.0314286	0.243714	-1.02286	-0.360857	-0.445	NA	-0.573571	NA	NA	-0.226429	0.00185714	NA	NA	-0.078	0.025	-0.515857	-0.346714	-0.000142857	-0.360143
391	56	0.617298	0.0227143	0.124714	NA	-0.194429	-0.501857	NA	-0.381714	0.0375714	0.0975714	-0.194286	-0.304857	-0.242857	-0.445	NA	-0.502571	NA	NA	-0.0914286	-0.0151429	NA	NA	0.198	0.194	1.43114	-0.335714	-0.0691429	-0.272143
392	56	0.0172093	0.153714	0.169714	NA	0.0665714	-0.289857	NA	0.280286	-0.0254286	0.226571	0.248714	-0.376857	-0.0498571	0.365	NA	0.462429	NA	NA	-0.0704286	-0.0801429	NA	NA	0.275	0.298	1.13114	-0.0257143	0.174857	-0.424143
393	57	-0.971431	-0.00714286	-0.285571	NA	-0.198571	NA	NA	0.305286	-0.190571	4.33681e-19	0.104571	1.14371	0.0765714	0.315	NA	0.218857	NA	NA	0.174714	-0.186143	NA	NA	0.184	0.144571	1.79343	-0.0285714	-0.112857	-0.281
394	57	-0.312939	-0.0811429	-0.0505714	NA	0.0734286	NA	NA	-0.0887143	0.0604286	0.105	-0.0394286	-0.375286	0.233571	-0.125	NA	0.0358571	NA	NA	-0.450286	0.162857	NA	NA	0.028	0.0115714	-0.618571	-0.0585714	-0.0648571	-0.284
395	57	-1.67577	0.0438571	0.0174286	NA	-0.0565714	NA	NA	-0.137714	0.0634286	-0.144	-0.0904286	0.227714	-0.0234286	0.081	NA	-0.0151429	NA	NA	0.0387143	-0.137143	NA	NA	0.069	0.104571	0.510429	0.647429	0.00814286	0.059
396	57	0.0482362	0.0648571	-0.0265714	NA	0.174429	NA	NA	-0.181714	-0.0485714	-0.049	-0.000428571	-0.456286	0.0625714	-0.206	NA	-0.144143	NA	NA	-0.0272857	-0.272143	NA	NA	-0.112	-0.142429	-0.583571	0.223429	0.115143	0.316
397	57	0.73292	0.268857	0.280429	NA	-0.0445714	NA	NA	0.243286	0.246429	0.122	-0.382429	-0.260286	-0.211429	0.059	NA	0.216857	NA	NA	0.109714	0.512857	NA	NA	-0.07	0.0575714	-0.580571	-0.393571	0.197143	0.016
398	57	0.0129262	0.123857	0.0534286	NA	-0.00857143	NA	NA	0.223286	-0.0385714	0.012	-0.0494286	-0.233286	-0.108429	0.118	NA	0.0278571	NA	NA	0.163714	-0.135143	NA	NA	0.018	-0.0384286	-0.669571	-0.323571	-0.0938571	-0.391
399	57	-0.648372	-0.413143	0.0114286	NA	0.0604286	NA	NA	-0.363714	-0.0925714	-0.046	0.457571	-0.0462857	-0.0294286	-0.242	NA	-0.340143	NA	NA	-0.00928571	0.0548571	NA	NA	-0.117	-0.137429	0.148429	-0.0665714	-0.0488571	0.565
400	58	-0.215915	0.0341429	0.0284286	NA	0.311857	-0.810571	-0.290571	-0.311	0.0698571	-0.0951429	0.208143	-0.86	0.161143	-0.646571	NA	-0.646429	-0.361143	NA	0.257857	-0.0751429	-0.126286	NA	-0.220429	-0.0882857	-0.731857	0.150571	-0.0891429	NA
401	58	-0.179515	0.0111429	0.0384286	NA	0.348857	0.180429	0.214429	0.314	0.124857	0.143857	0.357143	0.187	0.190143	0.707429	NA	0.527571	-0.212143	NA	0.0628571	-0.267143	-0.130286	NA	-0.0664286	-0.110286	-0.0848571	-0.183429	-0.0591429	NA
402	58	0.716332	0.0211429	0.111429	NA	-0.0521429	-0.293571	-0.835571	-0.414	0.0438571	0.0648571	0.0761429	-0.46	0.175143	-0.362571	NA	-0.386429	-0.201143	NA	0.200857	0.557857	0.133714	NA	-0.322429	-0.314286	-0.568857	-0.253429	0.0328571	NA
403	58	-0.182786	0.101143	-0.317571	NA	0.190857	2.74843	0.420429	1.462	-0.118143	0.0348571	-0.239857	3.01	0.0441429	1.46943	NA	1.89257	0.957857	NA	-0.0981429	-0.127143	-0.102286	NA	0.405571	0.269714	2.45314	0.160571	0.0168571	NA
404	58	-0.120294	0.0601429	-0.0535714	NA	0.359857	-0.772571	-0.184571	-0.627	0.163857	0.0248571	-0.0778571	-0.88	0.128143	-0.381571	NA	-0.480429	-0.261143	NA	-0.0791429	-0.425143	-0.0492857	NA	0.205571	0.235714	-0.414857	0.529571	0.0238571	NA
405	58	-0.554273	-0.0928571	0.173429	NA	-0.330143	-0.373571	0.491429	-0.264	-0.146143	-0.0221429	-0.114857	-0.247	-0.794857	-0.655571	NA	-0.495429	-0.110143	NA	-0.559143	-0.376143	0.0367143	NA	0.126571	0.148714	0.463143	-0.519429	-0.0191429	NA
406	58	0.0342157	-0.134857	0.0194286	NA	-0.829143	-0.678571	0.184429	-0.16	-0.138143	-0.151143	-0.208857	-0.75	0.0961429	-0.130571	NA	-0.411429	0.187857	NA	0.214857	0.712857	0.237714	NA	-0.128429	-0.141286	-1.11586	0.115571	0.0938571	NA
407	59	-0.0262051	-0.0465714	0.172286	-0.378429	0.197714	NA	0.312571	-0.442857	0.165857	-0.276429	-0.102714	-0.912	0.248143	-0.514429	NA	-0.498429	NA	NA	-0.299714	0.130429	-0.018	-0.141143	-0.0685714	-0.143	-1.47829	-0.186143	0.162286	NA
408	59	-0.584241	0.195429	-0.0827143	0.0765714	0.112714	NA	-0.957429	-0.418857	-0.0641429	0.0205714	0.0592857	-0.49	0.100143	-0.351429	NA	-0.296429	NA	NA	-0.191714	0.320429	0.056	0.706857	0.0564286	0.076	-0.757286	-0.188143	-0.0877143	NA
409	59	-0.771027	0.165429	-0.0107143	-0.280429	-0.0392857	NA	0.338571	-0.379857	-0.202143	0.00457143	0.334286	-0.532	-0.133857	-0.264429	NA	-0.349429	NA	NA	0.0222857	0.0384286	-0.114	-0.488143	0.183429	0.074	-0.564286	-0.118143	-0.126714	NA
410	59	-2.21759	-0.503571	0.250286	-0.306429	0.0597143	NA	0.654571	0.515143	0.524857	0.0385714	0.0792857	0.242	0.0891429	0.607571	NA	0.486571	NA	NA	0.0112857	-0.319571	-0.226	-0.341143	-0.365571	-0.064	-0.192286	0.149857	0.200286	NA
411	59	-2.35107	0.00142857	0.353286	1.11157	0.129714	NA	-0.271429	-0.177857	0.347857	0.140571	0.148286	-0.125	-0.0938571	-0.145429	NA	0.0255714	NA	NA	0.320286	-0.0785714	0.22	-0.233143	-0.105571	-0.102	-0.402286	0.401857	0.227286	NA
412	59	0.355016	0.0894286	-0.731714	-0.215429	-0.452286	NA	0.531571	0.686143	-0.867143	-0.0374286	-0.875714	1.564	-0.471857	0.326571	NA	0.448571	NA	NA	-0.0537143	-0.292571	0.174	-0.0371429	0.149429	0.136	3.16871	-0.405143	-0.332714	NA
413	59	-2.40354	0.0984286	0.0492857	-0.00742857	-0.00828571	NA	-0.608429	0.218143	0.0948571	0.109571	0.357286	0.253	0.262143	0.341571	NA	0.183571	NA	NA	0.191286	0.201429	-0.092	0.533857	0.150429	0.023	0.225714	0.345857	-0.0427143	NA
414	60	-0.8863	-0.0921429	-0.188714	NA	0.109	-1.04371	-0.424429	-0.053	0.039	0.023	-0.278	-1.22957	-0.150714	0.00485714	NA	0.061	NA	NA	-0.240429	-0.0851429	-0.15	NA	0.427286	0.325143	NA	0.274714	-0.0362857	NA
415	60	-0.236164	0.246857	-0.348714	NA	-0.088	-0.590714	-0.658429	-0.431	-0.108	0.407	0.284	-0.251571	-0.243714	-0.395143	NA	-0.741	NA	NA	-0.0414286	-0.108143	0.277	NA	0.229286	0.267143	NA	-0.214286	-0.162286	NA
416	60	NA	0.0288571	-0.140714	NA	-0.13	-0.307714	-0.0554286	0.19	0.15	-0.27	0.124	-0.272571	0.252286	0.205857	NA	0.249	NA	NA	0.230571	0.0558571	0.127	NA	0.0602857	-0.0228571	NA	-0.308286	-0.157286	NA
417	60	1.20852	0.300857	0.0422857	NA	0.024	-0.137714	0.693571	0.51	0.004	-0.086	-0.076	-0.266571	0.174286	0.355857	NA	0.602	NA	NA	0.0395714	0.267857	-0.178	NA	-0.626714	-0.494857	NA	-0.123286	0.117714	NA
418	60	NA	-0.376143	0.353286	NA	0.094	3.24829	0.236571	0.501	0.374	-0.23	-0.115	2.88243	0.0262857	0.254857	NA	0.834	NA	NA	0.0955714	0.110857	-0.037	NA	-0.343714	-0.360857	NA	0.142714	0.220714	NA
419	60	0.0100637	-0.0901429	0.179286	NA	0.211	-0.714714	-0.216429	-0.838	-0.277	0.144	0.189	-0.479571	0.108286	-0.571143	NA	-0.969	NA	NA	0.209571	-0.125143	-0.008	NA	0.0752857	0.121143	NA	0.276714	0.0137143	NA
420	60	0.0840643	-0.0181429	0.103286	NA	-0.22	-0.453714	0.424571	0.121	-0.182	0.012	-0.128	-0.382571	-0.166714	0.144857	NA	-0.036	NA	NA	-0.293429	-0.116143	-0.031	NA	0.178286	0.165143	NA	-0.0482857	0.00371429	NA
421	61	-1.52699	-0.198857	0.159571	0.209286	0.0781429	NA	-0.0675714	-0.333429	0.168	-0.109857	-0.0357143	-0.132429	-0.150143	-0.166286	NA	-0.230857	NA	NA	0.049	0.246143	0.207714	-0.220857	-0.121857	-0.193857	0.298	0.302286	0.0532857	0.106
422	61	0.97673	0.00814286	0.108571	0.00228571	0.0891429	NA	0.119429	-0.596429	-0.154	0.137143	0.266286	-0.916429	0.512857	-0.269286	NA	-0.556857	NA	NA	0.29	0.0411429	-0.0582857	-0.157857	-0.259857	-0.101857	-1.141	-0.167714	0.217286	-1.093
423	61	-0.281036	-0.0218571	0.245571	0.0712857	0.0441429	NA	-0.0925714	-0.445429	-0.335	-0.136857	-0.295714	-0.662429	0.236857	-0.277286	NA	-0.678857	NA	NA	0.23	-0.0738571	-0.0282857	0.716143	-0.307857	-0.0368571	-1.052	0.0192857	0.146286	-0.861
424	61	0.927517	0.0441429	-0.179429	0.0422857	0.174143	NA	0.303429	1.43257	0.081	-0.315857	0.319286	0.294571	-0.00114286	0.937714	NA	1.39714	NA	NA	0.043	0.0861429	0.224714	-0.218857	0.00914286	0.00914286	-0.829	-0.0217143	0.0182857	0.452
425	61	1.14209	0.101143	-0.251429	-0.314714	-0.319857	NA	-0.172571	-0.383429	-0.105	0.445143	0.134286	-0.616429	-0.221143	-0.352286	NA	-0.519857	NA	NA	-0.184	-0.234857	0.0987143	0.365143	0.171143	0.144143	-0.889	-0.0837143	-0.251714	-0.92
426	61	-4.57347	0.109143	0.00157143	-0.0367143	-0.0688571	NA	-0.219571	0.438571	0.078	-0.250857	0.0332857	1.83857	-0.0631429	0.331714	NA	0.692143	NA	NA	-0.169	-0.0598571	-0.747286	-0.324857	0.430143	0.308143	3.193	0.0722857	-0.127714	1.919
427	61	0.731183	-0.0418571	-0.0844286	0.0262857	0.00314286	NA	0.129429	-0.112429	0.267	0.231143	-0.421714	0.194571	-0.314143	-0.204286	NA	-0.102857	NA	NA	-0.259	-0.00485714	0.302714	-0.158857	0.0791429	-0.128857	0.42	-0.120714	-0.0557143	0.397
428	62	-0.432455	-0.156286	-0.00557143	0.110857	-0.116857	NA	NA	-0.00771429	-0.035	-0.0977143	-0.248429	0.0487143	0.0561429	-0.110714	-0.0855714	-0.151571	NA	NA	-0.0242857	-0.00414286	-0.301571	NA	0.114429	0.0294286	0.557429	0.037	0.182714	NA
429	62	0.864731	0.0737143	-0.162571	-0.329143	0.272143	NA	NA	-0.435714	-0.061	0.0132857	0.0735714	-0.588286	0.0681429	-0.320714	-0.270571	-0.493571	NA	NA	0.143714	0.104857	0.185429	NA	0.561429	0.243429	0.262429	-0.159	-0.104286	NA
430	62	0.393965	0.151714	-0.238571	-0.526143	-0.423857	NA	NA	0.539286	-0.112	-0.0427143	-0.0464286	0.642714	-0.500857	0.329286	0.0184286	0.492429	NA	NA	-0.273286	0.402857	0.243429	NA	0.190429	-0.0195714	0.155429	-0.59	-0.189286	NA
431	62	-0.0634092	0.113714	0.121429	-0.116143	0.0821429	NA	NA	-0.260714	0.324	0.0332857	0.287571	-0.672286	0.352143	0.0692857	-0.0255714	0.220429	NA	NA	0.300714	0.137857	-0.0275714	NA	0.353429	0.0704286	-1.05357	0.514	-0.106286	NA
432	62	0.731183	-0.280286	0.231429	0.250857	0.126143	NA	NA	-0.548714	0.276	-0.0627143	0.104571	-0.423286	0.561143	-0.445714	0.347429	-0.519571	NA	NA	0.268714	0.207857	-0.0315714	NA	0.770429	0.0894286	0.0734286	0.01	-0.0462857	NA
433	62	1.12102	0.190714	-0.0165714	-0.367143	-0.358857	NA	NA	0.731286	0.403	0.208286	-0.501429	0.735714	-0.936857	0.379286	0.241429	0.664429	NA	NA	-0.317286	-0.104143	0.0174286	NA	0.799429	0.374429	0.681429	0.116	-0.0162857	NA
434	62	-0.274041	-0.0932857	0.0704286	0.976857	0.419143	NA	NA	-0.0177143	-0.795	-0.0517143	0.330571	0.256714	0.400143	0.0992857	-0.225571	-0.212571	NA	NA	-0.0982857	-0.745143	-0.0855714	NA	-2.78957	-0.787571	-0.676571	0.072	0.279714	NA
435	63	0.636915	0.125	0.188	NA	0.000857143	NA	NA	0.976429	-0.0572857	-0.0662857	-0.0962857	0.79	-0.0577143	0.485571	NA	1.15771	NA	NA	0.00557143	NA	-0.0391429	-0.192571	0.295714	0.0111429	-0.112429	-0.098	-0.0425714	NA
436	63	-0.0954196	-0.181	-0.244	NA	-0.0911429	NA	NA	0.525429	0.0947143	0.170714	-0.261286	0.746	-0.233714	0.459571	NA	0.557714	NA	NA	-0.145429	NA	-0.0971429	0.318429	-0.224286	-0.163857	0.368571	0.041	0.0154286	NA
437	63	-1.27928	0.127	-0.099	NA	0.0888571	NA	NA	-0.00357143	-0.0312857	0.198714	0.164714	-0.743	0.0202857	-0.0454286	NA	-0.258286	NA	NA	-0.160429	NA	0.356857	0.851429	-0.228286	-0.0798571	-0.627429	-0.164	-0.126571	NA
438	63	1.1865	0.022	-0.024	NA	0.0608571	NA	NA	-0.683571	0.167714	-0.0142857	0.162714	-0.735	0.397286	-0.592429	NA	-0.589286	NA	NA	0.337571	NA	0.0498571	-0.424571	0.0957143	0.101143	-0.818429	0.194	0.00242857	NA
439	63	-1.12973	-0.063	-0.016	NA	-0.0751429	NA	NA	-0.332571	-0.132286	-0.111286	0.289714	0.016	-0.0947143	-0.359429	NA	-0.252286	NA	NA	-0.113429	NA	-0.157143	-0.202571	0.222714	0.198143	0.414571	0.026	-0.0895714	NA
440	72	NA	0.132857	0.264286	0.147429	0.0337143	0.227286	-0.0172857	0.266714	-0.197714	0.0894286	-0.553143	0.587857	0.135286	0.392143	NA	0.361571	NA	NA	0.00971429	0.213857	NA	NA	-0.131857	-0.139	-0.105714	0.121857	0.136	NA
441	63	-0.281036	0.061	-0.184	NA	-0.0921429	NA	NA	-0.977571	-0.000285714	-0.213286	0.0547143	-0.755	-0.221714	-0.277429	NA	-0.995286	NA	NA	-0.00942857	NA	-0.0421429	-0.0605714	-0.0902857	0.0171429	0.426571	-0.27	0.132429	NA
442	64	-1.38458	0.0101429	0.0837143	NA	-0.0665714	-0.762714	-0.368	-0.159429	0.198429	-0.224286	-0.664571	-0.563286	0.165286	-0.257143	0.00757143	-0.192857	NA	-0.0608571	0.318429	-0.569286	NA	NA	0.0185714	0.05	0.203429	0.101857	0.0228571	NA
443	64	0.219091	0.0431429	-0.427286	NA	-0.443571	2.54329	0.201	1.65257	-0.620571	-0.110286	-0.950571	2.59771	-0.500714	1.39186	0.0445714	1.51614	NA	0.869143	-0.373571	0.183714	NA	NA	0.190571	0.199	3.36243	-0.400143	-0.142143	NA
444	64	-0.422752	-0.0408571	-0.0982857	NA	-0.101571	-0.364714	0.774	0.676571	-0.150571	-0.0142857	0.239429	-0.631286	0.372286	0.0808571	-0.0124286	0.429143	NA	0.414143	-0.00157143	-0.108286	NA	NA	-0.223429	-0.164	-0.425571	0.327857	-0.0461429	NA
445	64	-0.388355	0.136143	0.0897143	NA	0.0664286	1.90429	0.224	-0.0384286	-0.160571	0.0327143	0.535429	2.32771	0.345286	0.0328571	0.125571	-0.0988571	NA	-0.139857	0.154429	0.0137143	NA	NA	-0.330429	-0.306	-1.40857	-0.263143	0.105857	NA
446	64	0.568519	0.0301429	0.109714	NA	0.121429	-1.06871	-0.397	-1.08643	0.181429	0.248714	0.110429	-1.28829	-0.298714	-0.648143	0.0985714	-0.913857	NA	-0.386857	0.00542857	0.0337143	NA	NA	0.396571	0.364	0.748429	0.0608571	-0.0341429	NA
447	64	-0.289827	-0.0378571	0.0397143	NA	0.422429	-1.20471	-0.316	-0.240429	0.307429	0.143714	-0.266571	-1.06329	0.0752857	-0.462143	-0.204429	-0.218857	NA	-0.212857	0.0594286	0.260714	NA	NA	-0.0734286	-0.061	-1.24357	0.425857	0.0238571	NA
448	64	NA	-0.140857	0.202714	NA	0.00142857	-1.04671	-0.118	-0.804429	0.244429	-0.0762857	0.996429	-1.37929	-0.158714	-0.138143	-0.0594286	-0.520857	NA	-0.482857	-0.162571	0.185714	NA	NA	0.0215714	-0.082	-1.23657	-0.253143	0.0698571	NA
449	65	0.293959	-0.128286	0.38	NA	0.0314286	2.14	0.346	0.333	0.0381429	-0.154714	-0.546286	3.144	0.257	0.0278571	-0.013	0.324571	0.249571	NA	0.0452857	-0.165143	NA	0.114714	-0.381857	-0.397857	-0.619143	0.308571	-0.101857	NA
450	65	NA	0.00171429	-0.44	NA	-0.400571	-0.156	0.329	0.348	-0.153857	0.0542857	0.331714	-0.374	-0.202	-0.0341429	-0.153	0.410571	0.110571	NA	0.0912857	-0.191143	NA	-0.326286	-0.101857	-0.0718571	0.483857	-0.150429	-0.218857	NA
451	65	0.41792	0.0637143	0.201	NA	-0.0695714	-0.358	-0.273	-0.634	0.152143	0.258286	-0.194286	-1.025	-0.123	-0.227143	-0.099	-0.773429	-0.0774286	NA	0.0372857	0.107857	NA	0.219714	0.185143	0.0971429	0.103857	-0.292429	0.0151429	NA
452	65	0.14274	0.295714	0.26	NA	0.191429	-0.795	-0.252	-0.106	-0.0228571	-0.0357143	-0.0642857	-0.841	0.365	-0.146143	0.372	-0.115429	-0.124429	NA	0.349286	0.391857	NA	0.340714	0.415143	0.277143	-0.485143	0.112571	0.430143	NA
453	65	-0.0203404	-0.127286	0.253	NA	0.125429	-0.098	-0.034	-0.038	-0.100857	0.127286	0.0167143	-0.237	-0.333	0.318857	-0.005	0.188571	-0.0554286	NA	-0.437714	0.0698571	NA	-0.210286	-0.225857	0.0481429	0.743857	0.318571	0.0281429	NA
454	65	0.24732	-0.139286	-0.227	NA	-0.0145714	-0.142	-0.175	0.26	0.00514286	-0.116714	0.555714	0.069	-0.059	0.223857	-0.296	0.322571	0.241571	NA	-0.0237143	-0.0531429	NA	-0.409286	0.0501429	-0.0288571	0.281857	0.140571	-0.119857	NA
455	65	0.678973	0.0337143	-0.427	NA	0.136429	-0.591	0.059	-0.163	0.0821429	-0.132714	-0.0992857	-0.736	0.095	-0.163143	0.194	-0.357429	-0.344429	NA	-0.0617143	-0.160143	NA	0.270714	0.0591429	0.0761429	-0.509143	-0.437429	-0.0328571	NA
456	66	-1.1488	-0.133286	0.0568571	0.034	0.822	NA	NA	-0.862857	0.804143	-0.108143	-0.779	-0.945286	0.227714	-0.377571	NA	-0.400143	NA	-0.117143	0.232143	NA	NA	NA	NA	-0.330571	-1.441	0.752286	0.176571	NA
457	66	0.41792	0.0487143	-0.0491429	0.115	-0.139	NA	NA	0.306143	-0.304857	0.184857	0.07	0.102714	0.136714	-0.166571	NA	0.107857	NA	-0.105143	-0.0788571	NA	NA	NA	NA	-0.00457143	-0.078	-0.200714	-0.0444286	NA
458	66	0.97673	0.168714	-0.0571429	0.068	-0.242	NA	NA	0.191143	0.225143	0.130857	-0.408	-0.139286	-0.213286	0.0584286	NA	0.157857	NA	0.0738571	-0.313857	NA	NA	NA	NA	0.121429	-0.165	0.492286	-0.0844286	NA
459	66	0.467801	-0.0772857	-0.0861429	0.117	-0.061	NA	NA	0.692143	-0.249857	0.0348571	0.28	1.46571	-0.160286	0.698429	NA	0.580857	NA	0.410857	-0.0138571	NA	NA	NA	NA	0.300429	1.658	-0.512714	-0.0954286	NA
460	66	0.741575	0.0127143	-0.272143	-0.341	-0.004	NA	NA	-0.133857	-0.526857	-0.0831429	-0.118	0.439714	-0.203286	-0.0905714	NA	-0.205143	NA	-0.204143	-0.0378571	NA	NA	NA	NA	0.0844286	1.249	-0.763714	-0.0314286	NA
461	66	0.0440443	-0.0202857	0.394857	0.047	-0.167	NA	NA	0.291143	0.248143	0.00885714	0.437	-0.209286	0.130714	0.167429	NA	0.256857	NA	-0.0161429	0.121143	NA	NA	NA	NA	-0.0985714	-0.509	0.158286	0.116571	NA
462	66	0.812293	0.000714286	0.0128571	-0.04	-0.209	NA	NA	-0.483857	-0.195857	-0.168143	0.518	-0.714286	0.0817143	-0.289571	NA	-0.498143	NA	-0.0421429	0.0911429	NA	NA	NA	NA	-0.0725714	-0.714	0.0742857	-0.0374286	NA
463	67	1.24793	0.0592857	-0.112429	NA	-0.00728571	-0.701429	0.505286	-0.640571	-0.286857	0.0864286	-0.0548571	-0.641857	-0.0735714	-0.456286	-0.055	-1.07571	-0.402571	-0.312857	-0.231571	0.0954286	NA	0.205857	0.114286	-0.0412857	-0.495429	0.049	0.124714	NA
464	67	1.10232	0.0312857	-0.0784286	NA	0.134714	-0.182429	0.161286	0.550429	-0.180857	-0.00857143	-0.204857	0.229143	-0.161571	0.601714	0.184	0.908286	-0.00157143	0.271143	0.0824286	0.0274286	NA	-0.0121429	0.434286	0.277714	2.46757	0.352	-0.157286	NA
465	67	0.536053	0.208286	0.0655714	NA	0.0817143	-0.491429	-0.216714	-0.508571	0.0111429	-0.0565714	0.0621429	-0.646857	0.199429	-0.402286	0.233	-0.781714	-0.266571	-0.460857	-0.00157143	-0.135571	NA	-0.0211429	0.311286	0.140714	0.603571	-0.13	-0.0292857	NA
466	67	1.04614	0.0362857	0.0425714	NA	-0.317286	-0.555429	-0.234714	-0.310571	0.275143	0.0264286	0.0761429	-0.472857	-0.216571	-0.318286	0.061	-0.422714	0.105429	-0.320857	0.0394286	-0.0575714	NA	0.329857	0.152286	0.253714	0.178571	-0.318	-0.106286	NA
467	67	0.752749	0.00328571	0.512571	NA	-0.121286	0.705571	0.0302857	0.00342857	0.0971429	0.0104286	0.386143	0.613143	0.310429	-0.00328571	-0.475	0.186286	0.187429	0.281143	0.226429	0.321429	NA	-0.0391429	-0.342714	-0.416286	-1.10143	0.393	-0.0462857	NA
468	67	0.91533	-0.513714	0.0515714	NA	0.0147143	2.49757	0.413286	1.29543	0.0961429	0.0974286	-0.454857	2.06414	-0.359571	0.959714	0.24	1.50829	0.447429	1.03114	-0.359571	0.0564286	NA	-0.185143	-0.618714	-0.346286	-1.27743	0.059	0.0987143	NA
469	67	1.06901	0.175286	-0.481429	NA	0.214714	-1.27243	-0.658714	-0.389571	-0.0118571	-0.155571	0.190143	-1.14486	0.301429	-0.381286	-0.188	-0.322714	-0.0695714	-0.488857	0.244429	-0.307571	NA	-0.278143	-0.0507143	0.131714	-0.375429	-0.405	0.115714	NA
470	68	0.762987	0.0391429	-0.196286	NA	-0.0295714	0.0538571	0.118429	-0.256286	-0.293	0.0115714	-0.00557143	0.473286	0.155	0.183571	NA	0.112571	0.0372857	0.0184286	-0.0302857	-0.139143	NA	-0.0494286	0.247429	0.278143	1.14857	-0.0597143	-0.192	NA
471	68	0.919912	0.101143	-0.116286	NA	0.285429	0.151857	-0.212571	-0.0362857	0.187	0.172571	-0.240571	0.261286	0.071	0.0645714	NA	0.0165714	-0.111714	-0.00557143	0.136714	-0.238143	NA	-0.321429	0.248429	0.358143	0.730571	0.391286	0.013	NA
472	68	-0.117161	-0.0748571	-0.288286	NA	0.0604286	1.17286	0.602429	0.717714	-0.957	-0.235429	-0.0885714	1.34629	-0.236	0.587571	NA	0.723571	1.12229	0.708429	-0.141286	-0.0811429	NA	0.248571	-0.0465714	0.00214286	1.22057	-0.700714	-0.215	NA
473	68	0.864731	0.0971429	0.306714	NA	0.608429	-0.655143	-0.704571	-0.268286	0.199	-0.0314286	0.325429	-0.735714	0.311	-0.324429	NA	-0.341429	-0.0987143	-0.412571	0.231714	-0.179143	NA	-0.0694286	-0.322571	-0.202857	-1.25443	0.422286	0.274	NA
474	68	1.6173	0.0301429	-0.192286	NA	-0.569571	0.0138571	0.309429	-0.0692857	0.08	0.185571	-0.139571	-0.295714	-0.746	-0.0564286	NA	-0.218429	-0.0567143	0.0924286	-0.00128571	0.117857	NA	0.563571	0.171429	0.223143	0.370571	-0.390714	-0.114	NA
475	68	0.91533	0.223143	-0.0752857	NA	-0.836571	-0.0941429	0.126429	0.0127143	0.026	-0.0464286	-0.558571	-0.283714	-0.014	-0.00542857	NA	-0.0264286	-0.474714	-0.136571	-0.411286	-0.221143	NA	0.221571	0.00542857	-0.294857	-0.327429	0.147286	0.111	NA
476	68	0.452068	-0.415857	0.561714	NA	0.481429	-0.643143	-0.239571	-0.100286	0.758	-0.0564286	0.707429	-0.765714	0.459	-0.449429	NA	-0.266429	-0.417714	-0.264571	0.215714	0.740857	NA	-0.593429	-0.303571	-0.363857	-1.88843	0.190286	0.123	NA
477	69	0.768925	-0.194	-0.0261429	-0.136143	0.0728571	NA	NA	NA	NA	0.0952857	-0.175571	-0.116571	-0.149857	-0.0417143	NA	0.153714	NA	NA	0.342	0.0262857	NA	NA	0.220143	0.122429	-0.00842857	0.343	-0.156	NA
478	69	0.813935	0.027	0.0198571	0.100857	-0.129143	NA	NA	NA	NA	-0.00271429	0.423429	-0.308571	0.126143	-0.0477143	NA	0.0107143	NA	NA	0.049	-0.376714	NA	NA	0.0191429	-0.0335714	-1.05143	-0.106	-0.106	NA
479	69	0.249749	0.172	-0.127143	-0.112143	-0.0821429	NA	NA	NA	NA	0.00928571	-0.00357143	-0.00757143	-0.246857	0.198286	NA	0.0807143	NA	NA	-0.125	-0.127714	NA	NA	-0.0208571	-0.00157143	-0.688429	-0.176	0.042	NA
480	69	0.567545	-0.103	0.135857	0.0348571	0.179857	NA	NA	NA	NA	-0.00771429	-0.0295714	0.215429	0.167143	0.504286	NA	0.667714	NA	NA	0.082	0.0382857	NA	NA	-0.124857	-0.154571	-0.471429	0.455	0.222	NA
481	69	1.06626	-0.061	0.343857	0.0578571	-0.00914286	NA	NA	NA	NA	0.00828571	-0.135571	-0.0925714	-0.100857	-0.287714	NA	-0.563286	NA	NA	-0.097	0.218286	NA	NA	0.107143	0.204429	0.830571	-0.333	0.202	NA
482	69	0.0949116	0.003	-0.302143	-0.108143	0.0198571	NA	NA	NA	NA	-0.0947143	0.0244286	-0.0605714	0.0631429	-0.114714	NA	-0.375286	NA	NA	-0.007	-0.0377143	NA	NA	-0.0258571	-0.0485714	0.356571	-0.035	-0.008	NA
483	69	0.775683	0.156	-0.0441429	0.162857	-0.0521429	NA	NA	NA	NA	-0.00771429	-0.103571	0.370429	0.141143	-0.210714	NA	0.0257143	NA	NA	-0.244	0.259286	NA	NA	-0.174857	-0.0885714	1.03257	-0.148	-0.196	NA
484	70	0.573375	-0.0892857	0.320714	NA	0.0154286	0.0142857	0.0522857	-0.217143	0.336143	0.102286	0.0331429	-0.390714	-0.347857	-0.108429	NA	-0.506571	NA	NA	-0.476143	-0.133857	-0.00985714	NA	-0.00957143	0.0427143	-0.291571	0.176571	0.122286	NA
485	70	-0.461959	-0.274286	0.0137143	NA	0.174429	-0.334714	-0.310714	0.166857	0.106143	-0.0137143	0.278143	-0.0277143	0.550143	0.0945714	NA	0.239429	NA	NA	0.352857	0.141143	0.0181429	NA	-0.319571	-0.324286	-0.725571	0.0715714	0.0102857	NA
486	70	1.13159	0.0717143	-0.257286	NA	0.0334286	-0.00271429	-0.262714	-0.282143	-0.136857	-0.0547143	-0.256857	-0.107714	0.0761429	-0.190429	NA	-0.448571	NA	NA	0.0608571	-0.200857	1.33814	NA	0.170429	0.240714	0.933429	0.0475714	-0.0917143	NA
487	70	0.888305	-0.0632857	-0.118286	NA	-0.0425714	0.498286	0.191286	0.632857	-0.512857	-0.197714	0.489143	0.618286	0.187143	0.232571	NA	0.505429	NA	NA	0.115857	0.151143	-0.269857	NA	0.0334286	-0.0512857	0.211429	0.252571	0.183286	NA
488	70	1.43349	0.177714	-0.0772857	NA	-0.0455714	-0.0797143	0.222286	0.0688571	-0.0858571	-0.0177143	-0.0968571	0.0232857	-0.317857	0.0775714	NA	0.127429	NA	NA	0.0268571	-0.122857	-0.664857	NA	0.0764286	0.101714	-0.220571	-0.219429	0.0872857	NA
489	70	1.03562	0.222714	-0.0392857	NA	0.0164286	0.127286	0.117286	0.00385714	0.111143	0.128286	-0.00785714	0.425286	0.0531429	-0.0224286	NA	0.175429	NA	NA	-0.119143	0.178143	-0.281857	NA	0.0994286	0.0807143	0.919429	-0.176429	-0.220714	NA
490	70	0.750178	-0.0452857	0.157714	NA	-0.151571	-0.222714	-0.00971429	-0.373143	0.182143	0.0532857	-0.438857	-0.540714	-0.200857	-0.0834286	NA	-0.0925714	NA	NA	0.0388571	-0.0128571	-0.129857	NA	-0.0505714	-0.0902857	-0.826571	-0.152429	-0.0907143	NA
491	71	0.604071	0.0347143	-0.084	0.0211429	-0.0462857	-0.739143	0.156	-0.767	-0.376429	0.0631429	-0.362714	-0.742857	0.0644286	-0.467286	-0.00385714	-0.995857	NA	NA	-0.119857	-0.216857	NA	NA	-0.831	-0.649286	-0.408286	0.0147143	-0.0421429	NA
492	71	1.20351	-0.0652857	-0.289	-0.155857	-0.149286	1.68886	0.545	1.326	-0.0844286	0.0601429	-0.0657143	1.78714	-0.298571	0.962714	0.773143	1.00414	NA	NA	-0.318857	-0.225857	NA	NA	0.726	0.355714	3.03771	-0.230286	-0.141143	NA
493	71	0.561693	0.0507143	-0.004	-0.0378571	-0.102286	1.72086	-0.012	0.389	0.151571	-0.0398571	-0.109714	1.57914	-0.00357143	0.350714	-0.0248571	0.269143	NA	NA	-0.000857143	-0.0408571	NA	NA	0.07	0.0857143	-0.739286	-0.216286	-0.0401429	NA
494	71	0.445727	-0.0892857	-0.16	-0.119857	-0.0912857	-0.0571429	0.004	0.477	-0.156429	0.0231429	0.0172857	-0.106857	-0.0815714	0.273714	0.393143	0.613143	NA	NA	-0.113857	0.0841429	NA	NA	0.151	0.168714	0.203714	-0.365286	0.109857	NA
495	71	0.657183	-0.0262857	0.101	-0.00485714	0.264714	-1.09014	-0.539	-0.905	0.0665714	-0.0778571	0.185286	-0.803857	0.101429	-0.593286	-0.327857	-0.461857	NA	NA	0.0461429	0.239143	NA	NA	0.035	0.134714	-0.388286	0.580714	0.144857	NA
496	71	0.38405	-0.0372857	0.276	0.120143	0.204714	-0.746143	-0.098	-0.18	0.142571	-0.00885714	0.111286	-0.655857	0.156429	-0.354286	-0.265857	-0.0558571	NA	NA	0.412143	0.0531429	NA	NA	0.137	0.0647143	-0.675286	0.148714	-0.0161429	NA
497	71	0.602172	0.132714	0.16	0.177143	-0.0802857	-0.777143	-0.056	-0.34	0.256571	-0.0198571	0.224286	-1.05686	0.0614286	-0.172286	-0.543857	-0.372857	NA	NA	0.0951429	0.107143	NA	NA	-0.288	-0.160286	-1.03029	0.0677143	-0.0151429	NA
498	72	-0.209228	-0.0741429	-0.000714286	0.151429	0.0297143	-0.688714	-0.0312857	-0.455286	0.0182857	0.0394286	-0.0131429	-0.386143	0.296286	-0.450857	NA	-0.368429	NA	NA	0.217714	-0.108143	NA	NA	-0.176857	-0.204	-0.739714	0.339857	-0.035	NA
499	72	1.37351	-0.119143	-0.0857143	-0.140571	-0.00928571	0.249286	-0.0762857	-0.0302857	0.0822857	-0.191571	0.0968571	0.123857	-0.112714	0.367143	NA	0.0505714	NA	NA	-0.200286	0.221857	NA	NA	0.0361429	0.04	0.121286	-0.119143	0.174	NA
500	72	1.26123	0.176857	0.0332857	0.0594286	-0.0912857	0.976286	-0.0392857	0.217714	-0.158714	0.0854286	0.281857	0.790857	-0.276714	-0.0908571	NA	0.0405714	NA	NA	-0.00828571	-0.0541429	NA	NA	0.372143	0.317	1.98129	-0.282143	-0.1	NA

## Sheet: Variable explanation
Supplementary table 1. Relative abundance proteomics data and plasma PIVKA-II concentration
Variable	Description
ID	Subject identifier
Mass_Spec_ID	iTRAQ Mass spectrometry experiment identifier
log2.PIVKA	log 2 base transformed PIVKA-II concentration
GI_Accession number	GenInfo Identifier
Each protein value means relative abundance of protein within a single mass spectrometry experiment
NA means value not detected by mass spectrometry
